# Supplementary material for: DeepStrataAge: an interpretable deep-learning clock that reveals stage- and sex-divergent DNA methylation aging dynamics
Source: NPJ Aging. 2026 Mar 13;12(1):62. doi: 10.1038/s41514-026-00358-w (PMC13128896; doi:10.1038/s41514-026-00358-w)
Supplement: Supplementary file 2 — Supplementary_Data_1_CpG_Comprehensive_Annotations [file 41514_2026_358_MOESM2_ESM.xlsx]

## Sheet: CpG_annotations
Supplementary Data 1. Comprehensive EPICv2 CpG annotations for model feature interpretation. This file provides comprehensive annotations for CpG sites evaluated and/or selected in this study, based on the Illumina Infinium MethylationEPIC v2.0 (EPICv2) array manifest/annotation. Rows correspond to CpG probes and columns include probe identifiers, genomic coordinates, gene context (nearest/overla…
CpG	ProbeID	chr	pos	strand	Islands_Name	Relation_to_Island	UCSC_RefGene_Name	UCSC_RefGene_Group	UCSC_RefGene_Accession	Regulatory_Feature_Name	Regulatory_Feature_Group	DMR	Enhancer
cg01542019	cg01542019_TC11	chr19	14562241	+	chr19:14565389-14565730	Shelf
cg19497444	cg19497444_BC11	chr11	2909564	-	chr11:2909059-2909863	Island
cg00593900	cg00593900_BC11	chr19	10096070	+	chr19:10095948-10096675	Island	ANGPTL6;ANGPTL6;ANGPTL6;ANGPTL6	exon_2;exon_3;exon_3;exon_2	NM_001321411.2;NM_001387347.1;NM_001387348.1;NM_031917.3		Unclassified	DMR
cg27115863	cg27115863_BC11	chr22	37525633	+		OpenSea						DMR
cg07963234	cg07963234_TC11	chr4	5893196	+	chr4:5890254-5890638;chr4:5892344-5893389	Island	CRMP1	TSS200	NM_001014809.3			DMR
cg18932726	cg18932726_TC11	chr10	126905572	+	chr10:126905040-126906479	Island
cg07734975	cg07734975_TC11	chr11	9759297	+	chr11:9758217-9758923	Shore					Promoter_Associated
cg25778262	cg25778262_TC11	chr12	68933669	-	chr12:68932906-68933752	Island	CPM;CPM	TSS1500;TSS1500	NM_198320.5;NM_001005502.2		Promoter_Associated	DMR
cg20859731	cg20859731_BC11	chr20	37598418	-	chr20:37598215-37598439	Island
cg16086620	cg16086620_BC11	chr14	92923212	+	chr14:92922900-92923554	Island	CHGA;CHGA;CHGA;CHGA	5UTR;exon_1;5UTR;exon_1	NM_001275.4_2;NM_001275.4_2;NM_001301690.2_2;NM_001301690.2_2
cg14130459	cg14130459_BC11	chr11	60951096	+	chr11:60950956-60951521	Island	SLC15A3;SLC15A3	exon_1;exon_1	NM_016582.3;NR_027391.2
cg22402467	cg22402467_BC11	chr12	7060752	+		OpenSea	C1S;C1S;C1S;C1S;C1S;C1S	5UTR;exon_1;5UTR;exon_1;5UTR;exon_1	NM_001346850.2;NM_001346850.2;NM_001734.5;NM_001734.5;NM_201442.4;NM_201442.4
cg17471939	cg17471939_BC11	chr1	3684315	+		OpenSea
cg26079664	cg26079664_BC11	chr3	51706940	+	chr3:51707108-51707397	Shore	GRM2;GRM2;GRM2;GRM2	TSS200;TSS200;TSS200;TSS200	NM_001349116.2;NM_000839.5;NM_001349117.2;NR_146059.2		Unclassified_Cell_type_specific
cg20569287	cg20569287_TC11	chr8	143429143	+	chr8:143428680-143431787	Island	MAFA;MAFA	3UTR;exon_1	NM_201589.4;NM_201589.4			DMR
cg00700412	cg00700412_TC11	chr12	57618054	-	chr12:57619388-57619869;chr12:57620925-57621914	Shore	SLC26A10;SLC26A10	TSS1500;TSS1500	NR_166678.1;NR_166679.1
cg01422649	cg01422649_TC11	chrX	3346641	+	chrX:3345312-3347306	Island	MXRA5;MXRA5	5UTR;exon_1	NM_015419.4;NM_015419.4			DMR
cg07201754	cg07201754_BC11	chr1	39025646	-		OpenSea	NDUFS5;NDUFS5	TSS1500;TSS1500	NM_001184979.2;NM_004552.3
cg11160054	cg11160054_TC11	chr8	71548196	-	chr8:71547329-71548288	Island	EYA1;EYA1;EYA1;EYA1;EYA1	TSS200;TSS200;TSS200;TSS1500;TSS1500	NM_001370335.1;NM_001370333.1;NM_001370336.1;NM_001370334.1;NM_172059.5
cg09510180	cg09510180_BC11	chr1	10835921	-	chr1:10835838-10836060	Island
cg17833265	cg17833265_TC11	chr17	49964771	-	chr17:49963832-49965700;chr17:49968424-49969843	Island
cg21609106	cg21609106_BC11	chr5	38259112	-	chr5:38257782-38259034	Shore
cg22579265	cg22579265_BC11	chr10	92420626	+	chr10:92420558-92420997	Island					Unclassified_Cell_type_specific	DMR
cg06875227	cg06875227_TC11	chr5	51387544	+	chr5:51387451-51387781;chr5:51389619-51390314	Island	ISL1	exon_3	NM_002202.3
cg26394775	cg26394775_BC11	chr6	10416296	-	chr6:10411161-10413624;chr6:10413983-10414265;chr6:10414785-10415085;chr6:10417151-10417609;chr6:10419166-10420090	Shore	TFAP2A	TSS1500	NM_001372066.1
cg10195901	cg10195901_TC11	chr22	30080289	+	chr22:30080023-30080541	Island	HORMAD2;HORMAD2;HORMAD2;HORMAD2-AS1	TSS200;TSS200;TSS200;TSS200	NM_001329458.2;NM_152510.4;NM_001329457.2;NR_110541.2
cg05191076	cg05191076_TC11	chr4	65670468	+	chr4:65669475-65669902;chr4:65670354-65670956	Island	EPHA5;EPHA5;EPHA5;EPHA5;EPHA5;EPHA5;EPHA5;EPHA5;EPHA5;EPHA5;EPHA5-AS1;EPHA5	exon_1;5UTR;exon_1;5UTR;exon_1;5UTR;exon_1;5UTR;exon_1;5UTR;exon_1;TSS1500	NM_001281765.3;NM_001281765.3;NM_001281766.3;NM_001281766.3;NM_001281767.3;NM_001281767.3;NM_004439.8;NM_004439.8;NM_182472.5;NM_182472.5;NR_034138.1;NM_001318761.2			DMR
cg15447787	cg15447787_BC11	chr15	29675327	+	chr15:29674793-29675417	Island	FAM189A1;FAM189A1;FAM189A1;FAM189A1;FAM189A1;FAM189A1;LOC100130111	5UTR;exon_1;5UTR;exon_1;5UTR;exon_1;exon_1	NM_001387215.1_3;NM_001387215.1_3;NM_001387216.1_3;NM_001387216.1_3;NM_001387217.1_3;NM_001387217.1_3;NR_135221.1_3		Unclassified_Cell_type_specific
cg18804615	cg18804615_TC11	chr14	101561423	-	chr14:101559652-101565230	Island	DIO3;DIO3;MIR1247;DIO3OS;DIO3OS;DIO3OS;DIO3OS;DIO3OS;DIO3OS	5UTR;exon_1;TSS1500;TSS1500;TSS1500;TSS1500;TSS1500;TSS1500;TSS1500	NM_001362.3;NM_001362.3;NR_031649.1;NR_152592.1;NR_152593.1;NR_152590.1;NR_152591.1;NR_152589.1;NR_152588.1
cg05650846	cg05650846_TC11	chr16	3028141	+	chr16:3023877-3024442;chr16:3028229-3028552;chr16:3029535-3029953	Shore	BICDL2;BICDL2	exon_9;exon_10	NM_001103175.2;NM_001369667.1		Unclassified
cg01882866	cg01882866_TC11	chr14	103220563	+	chr14:103220221-103221039	Island
cg24439945	cg24439945_TC11	chr9	72527059	+		OpenSea					Promoter_Associated
cg00856839	cg00856839_TC11	chr9	109780163	+	chr9:109780033-109780387	Island	PALM2AKAP2;PALM2AKAP2;PALM2AKAP2	TSS200;TSS200;TSS200	NM_053016.6;NM_147150.3;NM_007203.5
cg00685614	cg00685614_BC11	chr16	89052430	-	chr16:89048121-89048455;chr16:89052393-89052744;chr16:89052898-89053256	Island					Unclassified_Cell_type_specific
cg25352836	cg25352836_BC11	chr19	19514455	+	chr19:19514145-19516449	Island	TSSK6;TSSK6	3UTR;exon_1	NM_032037.4;NM_032037.4		Unclassified_Cell_type_specific
cg20426994	cg20426994_TC11	chr7	130733497	+	chr7:130733126-130734376	Island	KLF14	exon_1	NM_138693.4			DMR
cg04658841	cg04658841_BC11	chr16	85445045	-		OpenSea					Unclassified_Cell_type_specific
cg08709672	cg08709672_TC11	chr1	206116996	-	chr1:206117302-206117793	Shore	AVPR1B;AVPR1B	exon_1;5UTR	NM_000707.5;NM_000707.5
cg14244013	cg14244013_TC11	chr17	61395763	-	chr17:61395699-61405614	Island					Unclassified
cg19155932	cg19155932_BC11	chr20	58150817	-	chr20:58150801-58151057	Island	C20orf85	TSS200	NM_178456.3
cg03760518	cg03760518_TC11	chr1	3718339	+	chr1:3718069-3718537	Island
cg24250902	cg24250902_BC11	chr1	230279801	+	chr1:230279596-230279943	Island	GALNT2;GALNT2;GALNT2;GALNT2	exon_16;3UTR;exon_16;3UTR	NM_001291866.2;NM_001291866.2;NM_004481.5;NM_004481.5
cg22158769	cg22158769_TC11	chr2	38960398	-	chr2:38959636-38960827	Island	ARHGEF33;ARHGEF33;LOC375196	exon_16;exon_16;TSS200	NM_001145451.5;NM_001367623.3;NR_028386.1		Unclassified
cg26337070	cg26337070_TC11	chr2	85772750	+	chr2:85772234-85772506	Shore
cg26354221	cg26354221_BC11	chr22	24426834	+	chr22:24423569-24424842	Shore	ADORA2A;ADORA2A;ADORA2A;ADORA2A	TSS1500;TSS1500;TSS1500;TSS1500	NM_001278499.2;NM_000675.6;NR_103544.2;NR_103543.2
cg17820878	cg17820878_BC11	chr1	27113972	+		OpenSea	SLC9A1	exon_2	NM_003047.5
cg17879376	cg17879376_BC11	chr1	31746423	+	chr1:31742885-31743103	Shelf
cg01620164	cg01620164_TC11	chr2	163733762	+	chr2:163736134-163737001	Shelf
cg16867657	cg16867657_BC11	chr6	11044644	-	chr6:11043680-11044973	Island	ELOVL2-AS1;ELOVL2	TSS200;TSS1500	NR_038962.1;NM_017770.4		Unclassified_Cell_type_specific
cg16969368	cg16969368_TC11	chr17	59565391	+	chr17:59565359-59565933	Island	DHX40;DHX40	TSS1500;TSS1500	NM_001166301.2;NM_024612.5		Unclassified
cg13676763	cg13676763_TC11	chr9	126499925	-	chr9:126499582-126499877	Shore					Unclassified
cg13697378	cg13697378_BC11	chr1	68047162	-	chr1:68046960-68047322;chr1:68050553-68050790	Island	DIRAS3	exon_2	NM_004675.5
cg26902127	cg26902127_BC11	chr16	88446877	-	chr16:88446106-88446408;chr16:88446865-88447106	Island
cg19344626	cg19344626_BC11	chr19	16719938	+		OpenSea	NWD1;NWD1;NWD1;NWD1	5UTR;exon_1;5UTR;exon_1	NM_001007525.5;NM_001007525.5;NM_001290355.3;NM_001290355.3
cg26057751	cg26057751_TC11	chr2	86789136	-	chr2:86788851-86791059	Island						DMR
cg13278353	cg13278353_TC11	chr2	207771218	+	chr2:207766834-207770210	Shore	FZD5	TSS1500	NM_003468.4
cg13434842	cg13434842_BC11	chr8	11710387	+	chr8:11707708-11710414	Island					Unclassified_Cell_type_specific
cg27152890	cg27152890_BC11	chr19	45396983	+	chr19:45395621-45397057;chr19:45398194-45398430	Island	PPP1R13L;PPP1R13L	exon_4;exon_4	NM_001142502.2;NM_006663.4
cg02282640	cg02282640_TC11	chr16	81709982	-		OpenSea	CMIP;CMIP;CMIP;CMIP	exon_21;3UTR;exon_21;3UTR	NM_030629.3;NM_030629.3;NM_198390.3;NM_198390.3
cg01154505	cg01154505_TC11	chr2	112182832	-	chr2:112181710-112181986	Shore	FBLN7;FBLN7	exon_5;exon_6	NM_001128165.2;NM_153214.3		Unclassified_Cell_type_specific
cg16419235	cg16419235_TC11	chr8	56448054	+	chr8:56445567-56446856;chr8:56447340-56447555;chr8:56448026-56448256	Island	PENK	TSS1500	NM_001135690.3		Unclassified_Cell_type_specific
cg16450309	cg16450309_BC11	chr3	170909033	+	chr3:170908042-170909052	Island	EIF5A2	TSS1500	NM_020390.6		Unclassified
cg18468088	cg18468088_TC11	chr6	35523041	-		OpenSea					Unclassified
cg05542681	cg05542681_TC11	chr16	694328	+	chr16:690007-690578;chr16:693471-693702;chr16:693924-695943;chr16:696873-697137	Island	FBXL16	exon_6	NM_153350.4
cg04208403	cg04208403_BC11	chr16	49491896	-	chr16:49492337-49492753	Shore					Unclassified
cg07110949	cg07110949_TC11	chr4	1316090	-	chr4:1315416-1315629	Shore					Gene_Associated_Cell_type_specific
cg10591771	cg10591771_TC11	chr19	3671120	+	chr19:3671904-3672123	Shore					Unclassified
cg01578875	cg01578875_BC11	chr4	145882858	+		OpenSea
cg01877778	cg01877778_TC11	chr7	157622846	-	chr7:157621209-157621454	Shore
cg01882991	cg01882991_TC11	chr6	6677523	+		OpenSea					Unclassified
cg01530101	cg01530101_BC11	chr11	2869868	-	chr11:2869158-2870107	Island	KCNQ1DN	TSS200	NR_024627.1_2
cg15341124	cg15341124_TC11	chr14	101561397	+	chr14:101559652-101565230	Island	DIO3;DIO3;MIR1247;DIO3OS;DIO3OS;DIO3OS;DIO3OS;DIO3OS;DIO3OS	5UTR;exon_1;TSS1500;TSS1500;TSS1500;TSS1500;TSS1500;TSS1500;TSS1500	NM_001362.3;NM_001362.3;NR_031649.1;NR_152592.1;NR_152593.1;NR_152590.1;NR_152591.1;NR_152589.1;NR_152588.1
cg01256539	cg01256539_BC11	chr5	120466327	-	chr5:120464126-120464373	Shore
cg00664406	cg00664406_BC11	chr3	51706859	-	chr3:51707108-51707397	Shore	GRM2;GRM2;GRM2;GRM2	TSS1500;TSS1500;TSS1500;TSS1500	NM_001349116.2;NM_000839.5;NM_001349117.2;NR_146059.2		Unclassified_Cell_type_specific
cg00732378	cg00732378_TC11	chr16	54987161	-		OpenSea
cg07202479	cg07202479_BC11	chr1	159204372	+		OpenSea	ACKR1;ACKR1	TSS1500;TSS1500	NM_002036.4;NM_001122951.3
cg07336350	cg07336350_TC11	chr16	54288215	+	chr16:54281690-54290692;chr16:54291128-54291791	Island	IRX3	TSS1500	NM_024336.3
cg14486338	cg14486338_BC11	chr8	98428051	+	chr8:98426464-98428197	Island	KCNS2	exon_2	NM_020697.4
cg03126058	cg03126058_BC11	chr1	3366193	-		OpenSea
cg03172657	cg03172657_TC11	chr16	89097217	+	chr16:89093610-89094298;chr16:89100795-89101074	Shelf					Promoter_Associated_Cell_type_specific
cg03323696	cg03323696_BC11	chr5	59893293	+	chr5:59893219-59893681	Island	PDE4D	exon_1	NM_001104631.2
cg21475150	cg21475150_BC11	chr2	101001786	-	chr2:101001785-101002196	Island	RPL31;RPL31;RPL31	TSS1500;TSS1500;TSS1500	NM_001099693.2;NM_000993.5;NM_001098577.3
cg21565496	cg21565496_BC11	chr13	40188013	+		OpenSea	LINC00332	exon_3	NR_046870.1		Unclassified_Cell_type_specific
cg22674699	cg22674699_TC11	chr2	176123190	+	chr2:176121696-176123530;chr2:176124609-176124859	Island	HOXD9	exon_1	NM_014213.4		Unclassified_Cell_type_specific
cg12161971	cg12161971_BC11	chr11	78196286	+	chr11:78196194-78197042	Island	USP35	exon_2	NM_020798.4
cg00448707	cg00448707_TC11	chr1	68047245	-	chr1:68046960-68047322;chr1:68050553-68050790	Island	DIRAS3	exon_2	NM_004675.5
cg00573770	cg00573770_TC11	chr2	144520918	-	chr2:144515889-144517811;chr2:144524169-144524488	Shelf	LINC01412;ZEB2;ZEB2;ZEB2	TSS1500;TSS1500;TSS1500;TSS1500	NR_110570.1;NM_014795.4;NM_001171653.2;NR_033258.2
cg07949597	cg07949597_BC11	chr16	3305079	+	chr16:3305020-3306012	Island	ZNF75A;ZNF75A;ZNF75A;ZNF75A;ZNF75A;ZNF75A;ZNF75A	TSS1500;TSS1500;TSS1500;TSS1500;TSS1500;TSS1500;TSS1500	NM_001324041.1;NM_001352495.2;NM_153028.4;NM_001324085.2;NM_001352497.2;NM_001302109.2;NM_001352498.2		Promoter_Associated
cg24924502	cg24924502_BC11	chr17	81135977	+	chr17:81135898-81136111	Island
cg22336401	cg22336401_BC11	chr9	137441775	-	chr9:137438435-137438688;chr9:137441306-137441869	Island	ENTPD8;ENTPD8	TSS1500;TSS1500	NM_001033113.2;NM_198585.3		Unclassified_Cell_type_specific
cg06970472	cg06970472_BC11	chr4	40908964	+		OpenSea					Unclassified
cg19935040	cg19935040_BC11	chr17	44354797	+	chr17:44353646-44355187	Island	FAM171A2	exon_8	NM_198475.3		Unclassified_Cell_type_specific
cg12348202	cg12348202_TC11	chr7	158588331	+	chr7:158586636-158588529	Island	PTPRN2;PTPRN2;PTPRN2;PTPRN2	TSS1500;TSS1500;TSS1500;TSS1500	NM_002847.5;NM_130843.4;NM_001308267.2;NM_130842.4		Unclassified	DMR
cg23737927	cg23737927_TC11	chr12	5039987	-	chr12:5043764-5045180	Shelf
cg23744638	cg23744638_TC11	chr11	10302355	+	chr11:10302806-10303281;chr11:10304501-10305043;chr11:10305466-10308284	Shore
cg14522718	cg14522718_BC11	chr9	128106595	-		OpenSea					Gene_Associated_Cell_type_specific
cg24724428	cg24724428_BC11	chr6	11044655	-	chr6:11043680-11044973	Island	ELOVL2-AS1;ELOVL2	TSS200;TSS1500	NR_038962.1;NM_017770.4		Unclassified_Cell_type_specific
cg17179314	cg17179314_TC11	chr15	78641478	+	chr15:78640845-78641479	Island	CHRNB4;CHRNB4	TSS1500;TSS1500	NM_000750.5;NM_001256567.3
cg08957484	cg08957484_TC11	chr5	132747840	-	chr5:132747181-132748219	Island	CCNI2;CCNI2;CCNI2	exon_1;exon_1;exon_1	NM_001039780.4;NM_001287252.2;NM_001287253.2		Promoter_Associated
cg08972190	cg08972190_BC11	chr7	2099360	+		OpenSea					Unclassified
cg09016968	cg09016968_TC11	chr6	98842759	+	chr6:98842403-98842895;chr6:98843451-98843904;chr6:98844873-98845449	Island
cg09120938	cg09120938_TC11	chr12	132848069	-		OpenSea					Gene_Associated_Cell_type_specific
cg05349062	cg05349062_BC11	chr2	74514726	-	chr2:74513197-74516668	Island	TLX2;TLX2	5UTR;exon_1	NM_016170.5;NM_016170.5			DMR
cg05412028	cg05412028_TC11	chr13	95300683	+	chr13:95301006-95301957	Shore					Promoter_Associated
cg26685941	cg26685941_BC11	chr13	95300648	+	chr13:95301006-95301957	Shore
cg05113927	cg05113927_BC11	chr2	27308376	+	chr2:27306215-27308597	Island	UCN;UCN	5UTR;exon_1	NM_003353.4;NM_003353.4
cg05179292	cg05179292_TC11	chr12	7092025	-		OpenSea	C1R	TSS200	NM_001354346.2_2		Unclassified
cg05301470	cg05301470_TC11	chr6	28590229	-	chr6:28587086-28587347	Shelf
cg23001725	cg23001725_BC11	chr20	2864032	+		OpenSea	VPS16;VPS16;PTPRA	exon_16;exon_12;TSS200	NM_022575.4;NM_080413.3;NM_002836.4
cg23115387	cg23115387_BC11	chr1	47417264	+	chr1:47416224-47417393	Island	FOXE3	exon_1	NM_012186.3
cg25773262	cg25773262_TC11	chr1	156647063	-	chr1:156646761-156647154	Island	BCAN;BCAN	exon_3;exon_3	NM_021948.5;NM_198427.2
cg25984671	cg25984671_BC11	chr20	610439	-	chr20:609578-610578	Island	TCF15	TSS200	NM_004609.4		Unclassified
cg00776080	cg00776080_TC11	chr12	53048538	+	chr12:53046795-53047922	Shore	TNS2	TSS1500	NM_015319.2		Promoter_Associated
cg03943839	cg03943839_TC11	chr16	18984210	+	chr16:18983834-18984255	Island	TMC7	TSS200	NM_001160364.2
cg04503319	cg04503319_TC11	chr16	89301959	+	chr16:89305079-89305302;chr16:89305573-89307106	Shelf
cg04517524	cg04517524_BC11	chr14	93938996	-	chr14:93938889-93939824	Island
cg04583842	cg04583842_TC11	chr16	88069511	+	chr16:88067867-88068305;chr16:88072034-88072302;chr16:88073168-88073731	Shore					Unclassified
cg23900203	cg23900203_TC11	chr12	127280786	+	chr12:127280731-127280970	Island					Unclassified
cg15007228	cg15007228_TC11	chr1	2278896	-	chr1:2280581-2282442	Shore
cg15106134	cg15106134_TC11	chr3	181710678	-	chr3:181712213-181713288	Shore	SOX2	TSS1500	NM_003106.4			DMR
cg15114474	cg15114474_TC11	chr11	69636644	+	chr11:69636368-69643828	Island
cg15121420	cg15121420_BC11	chr2	237582176	+		OpenSea					Unclassified
cg15135047	cg15135047_TC11	chr3	72100363	-		OpenSea	LINC00877	exon_1	NR_104116.1
cg17774559	cg17774559_TC11	chr5	1879584	-	chr5:1874793-1878918;chr5:1879575-1879814;chr5:1881810-1887629	Island	IRX4;IRX4;IRX4;IRX4;IRX4	exon_5;exon_6;exon_5;exon_6;exon_4	NM_001278632.1;NM_001278633.1;NM_001278634.2;NM_001278635.2;NM_016358.3
cg17775765	cg17775765_TC11	chr13	94701767	-	chr13:94701935-94702930;chr13:94705335-94705629	Shore
cg06779449	cg06779449_TC11	chr20	43916023	+	chr20:43914457-43916497	Island	TOX2;TOX2	TSS200;TSS200	NM_001098796.2;NM_032883.3			DMR
cg06784991	cg06784991_BC11	chr1	52843096	+	chr1:52842622-52843505	Island					Unclassified	DMR
cg21399832	cg21399832_BC11	chr4	116926254	+	chr4:116925931-116926366	Island
cg26820037	cg26820037_TC11	chr10	101774744	-	chr10:101775638-101776748	Shore	FGF8;FGF8;FGF8;FGF8;FGF8	exon_3;exon_3;exon_4;exon_4;exon_3	NM_001206389.2;NM_006119.6;NM_033163.5;NM_033164.4;NM_033165.5
cg00415665	cg00415665_BC11	chr8	122862797	+		OpenSea
cg00447817	cg00447817_TC11	chr11	70638385	+		OpenSea
cg10387551	cg10387551_BC11	chr11	30017068	+	chr11:30016125-30016397;chr11:30016975-30017276;chr11:30018525-30018747;chr11:30017387-30017601	Island	KCNA4	TSS200	NM_002233.4
cg10470588	cg10470588_TC11	chr6	75206033	-	chr6:75201863-75202417;chr6:75204989-75206671	Island	COL12A1;COL12A1;COL12A1;COL12A1	5UTR;exon_1;5UTR;exon_1	NM_004370.6;NM_004370.6;NM_080645.3;NM_080645.3		Unclassified	DMR
cg16391955	cg16391955_BC11	chr1	50415513	-	chr1:50415244-50415844;chr1:50416212-50416431;chr1:50416761-50416988;chr1:50417325-50417754;chr1:50418556-50425799	Island
cg20265107	cg20265107_BC11	chr17	66834982	+	chr17:66834968-66835401	Island	CACNG5;CACNG5	TSS200;TSS200	NM_001371476.1;NM_145811.3			DMR
cg05923197	cg05923197_TC11	chr14	53952086	+	chr14:53951959-53952163;chr14:53953466-53956240	Island	BMP4;BMP4;BMP4;BMP4;BMP4;BMP4;BMP4;BMP4;BMP4;BMP4;BMP4;BMP4	exon_3;exon_3;exon_3;5UTR;exon_2;exon_2;5UTR;exon_3;exon_3;5UTR;exon_3;exon_3	NM_001202.6;NM_001347912.1;NM_001347913.2;NM_001347913.2;NM_001347914.2;NM_001347915.2;NM_001347915.2;NM_001347916.1;NM_001347917.1;NM_001347917.1;NM_130850.5;NM_130851.4
cg06010459	cg06010459_BC11	chr2	148877157	+	chr2:148875113-148876313	Shore						DMR
cg23752752	cg23752752_TC11	chr7	4739277	+		OpenSea
cg17484671	cg17484671_BC11	chr1	30685311	+		OpenSea					Unclassified_Cell_type_specific
cg06601581	cg06601581_TC11	chr16	85371048	+	chr16:85373708-85373985	Shelf
cg17939040	cg17939040_TC11	chr17	37147032	+		OpenSea
cg18101022	cg18101022_TC11	chr2	26693281	+	chr2:26692577-26693683	Island
cg03054277	cg03054277_TC11	chr1	228212516	-	chr1:228211770-228214336;chr1:228215531-228215827;chr1:228216447-228216696	Island	OBSCN;OBSCN;OBSCN;OBSCN	exon_2;exon_2;exon_2;exon_2	NM_001098623.2;NM_001271223.3;NM_001386125.1;NM_052843.4
cg03306615	cg03306615_TC11	chr11	2271660	-	chr11:2268874-2271702	Island	ASCL2	TSS1500	NM_005170.3
cg03332469	cg03332469_TC11	chr7	157004273	+	chr7:156999624-157000578;chr7:157002661-157006700	Island					Unclassified_Cell_type_specific	DMR
cg16711792	cg16711792_TC11	chr21	31557741	+	chr21:31557614-31559704	Island	TIAM1-AS1	TSS1500	NR_171013.1			DMR
cg16717713	cg16717713_BC11	chr14	99603320	+	chr14:99603138-99605476	Island	CCDC85C;HHIPL1	exon_1;TSS1500	NM_001144995.2;NM_001329411.2
cg16755833	cg16755833_BC11	chr17	82908187	+	chr17:82905451-82905867	Shelf
cg05506365	cg05506365_TC11	chr2	104855735	-	chr2:104853026-104857030	Island	POU3F3	exon_1	NM_006236.3		Unclassified_Cell_type_specific	DMR
cg21117668	cg21117668_TC11	chr2	241558934	-	chr2:241558598-241559859	Island	BOK;BOK;BOK-AS1	5UTR;exon_1;exon_1	NM_032515.5;NM_032515.5;NR_033346.1		Unclassified
cg15645660	cg15645660_BC11	chr1	54781683	-	chr1:54781069-54781846	Island	TTC22	exon_7	NM_001114108.2
cg10580293	cg10580293_TC11	chr7	29566281	-	chr7:29563493-29563712;chr7:29563924-29565177;chr7:29566211-29566674	Island	PRR15;PRR15;PRR15;PRR15;PRR15;PRR15	5UTR;exon_2;5UTR;exon_2;5UTR;exon_2	NM_001329996.2;NM_001329996.2;NM_001329997.1;NM_001329997.1;NM_175887.3;NM_175887.3
cg15672768	cg15672768_BC11	chr5	141361653	+	chr5:141361607-141362171;chr5:141364394-141365075	Island	PCDHGB2;PCDHGB2	exon_1;exon_1	NM_018923.3;NM_032096.1
cg24726200	cg24726200_TC11	chr21	37006046	-	chr21:37005637-37007137	Island	RIPPLY3;RIPPLY3;RIPPLY3	TSS1500;TSS200;TSS200	NM_018962.3;NM_001317777.1;NM_001317768.2		Unclassified_Cell_type_specific
cg02711397	cg02711397_TC11	chr19	38869673	+	chr19:38869276-38870520	Island	RINL;RINL	exon_10;exon_10	NM_001195833.2_2;NM_198445.4_2		Promoter_Associated
cg16065021	cg16065021_TC11	chr12	127456109	+	chr12:127455396-127456362	Island
cg07923390	cg07923390_TC11	chr6	35141465	-	chr6:35141024-35141722	Island	TCP11;TCP11;TCP11;TCP11;TCP11;TCP11;TCP11;TCP11;TCP11;TCP11;TCP11;TCP11;TCP11;TCP11;TCP11;TCP11;TCP11;TCP11;TCP11	TSS200;TSS200;TSS200;TSS200;TSS200;TSS200;TSS200;TSS200;TSS200;TSS200;TSS200;TSS200;TSS200;TSS200;TSS200;TSS200;TSS200;TSS200;TSS200	NM_001261820.2;NM_001261821.2;NM_018679.6;NM_001366331.2;NM_001370687.1;NM_001261817.2;NM_001366327.2;NM_001366329.2;NM_001366323.2;NM_001366324.2;NM_001261818.2;NM_001261819.2;NM_001366325.2;NM_001366326.2;NM_001366328.2;NM_001366330.2;NM_001366332.2;NR_158874.2;NR_158873.2		Unclassified_Cell_type_specific
cg25399352	cg25399352_TC11	chr12	114399767	-	chr12:114396106-114396405;chr12:114400507-114401084;chr12:114403048-114403258	Shore
cg25432738	cg25432738_TC11	chr13	20435722	-	chr13:20435635-20436199	Island
cg12070159	cg12070159_BC11	chr8	53876765	+	chr8:53877021-53878105;chr8:53879285-53882581	Shore
cg12106899	cg12106899_TC11	chr16	6019068	+	chr16:6018913-6020400	Island	RBFOX1;RBFOX1;RBFOX1;RBFOX1;RBFOX1;RBFOX1;RBFOX1	5UTR;exon_1;5UTR;exon_1;5UTR;exon_1;TSS1500	NM_001142333.2;NM_001142333.2;NM_001364800.2;NM_001364800.2;NM_018723.4;NM_018723.4;NM_001308117.1			DMR
cg12159215	cg12159215_TC11	chr11	118956069	+		OpenSea	UPK2	TSS1500	NM_006760.4
cg12212311	cg12212311_TC11	chr18	79798916	+	chr18:79797780-79798948;chr18:79800088-79800292;chr18:79802287-79802501	Island					Unclassified_Cell_type_specific	DMR
cg12227172	cg12227172_TC11	chr19	51888158	+	chr19:51887588-51888115	Shore	ZNF577;ZNF577;ZNF577;ZNF577;ZNF577;ZNF577;ZNF577;ZNF577;ZNF577;ZNF577;ZNF577	TSS1500;TSS1500;TSS1500;TSS1500;TSS1500;TSS1500;TSS1500;TSS1500;TSS1500;TSS1500;TSS1500	NM_001370449.1;NM_001370450.1;NM_001370448.1;NM_001135590.2;NM_001370447.1;NM_032679.3;NM_001370455.1;NM_001370456.1;NM_001370452.1;NM_001370457.1;NR_163433.1
cg12252865	cg12252865_TC11	chr3	13479271	-	chr3:13479412-13480359	Shore	HDAC11;HDAC11;HDAC11	TSS1500;TSS1500;TSS1500	NM_001330636.2;NM_024827.4;NM_001136041.3
cg12296772	cg12296772_BC11	chr8	17413558	-	chr8:17413094-17413611	Island	MTMR7	TSS1500	NM_004686.5
cg02983950	cg02983950_BC11	chr1	38476548	-		OpenSea
cg06400428	cg06400428_BC11	chr10	100347909	+	chr10:100346425-100347965	Island					Promoter_Associated
cg08077337	cg08077337_TC11	chr2	202035340	+	chr2:202032663-202036149	Island	FZD7	exon_1	NM_003507.2		Promoter_Associated
cg08210629	cg08210629_TC11	chr16	22162394	+	chr16:22162357-22162599	Island	SDR42E2;SDR42E2	TSS200;TSS200	NM_001365288.2_2;NM_001394319.2_2		Unclassified_Cell_type_specific
cg05764839	cg05764839_TC11	chr6	32150521	+	chr6:32148813-32149452;chr6:32150324-32150767;chr6:32154052-32154752	Island	PRRT1;PRRT1	exon_4;exon_2	NM_001363780.2_8;NM_030651.4_8
cg00295572	cg00295572_TC11	chr1	3651672	-	chr1:3649780-3653072	Island	TP73;TP73;TP73;TP73;TP73;TP73	TSS1500;TSS1500;TSS1500;TSS1500;TSS1500;TSS1500	NM_001204186.2;NM_001204188.2;NM_001204187.2;NM_001204185.2;NM_001204184.2;NM_005427.4
cg13327545	cg13327545_BC11	chr10	22334619	+	chr10:22334421-22336708	Island
cg13368923	cg13368923_TC11	chr6	1378830	-	chr6:1378210-1379083;chr6:1379458-1379779;chr6:1381508-1384976	Island					Unclassified_Cell_type_specific
cg18329187	cg18329187_TC11	chr14	103523374	+	chr14:103520726-103523459	Island	CKB;CKB	TSS1500;TSS1500	NM_001362531.2;NM_001823.5
cg09167414	cg09167414_BC11	chr1	15749711	-	chr1:15746823-15747026	Shelf	SLC25A34-AS1	exon_1	NR_149050.1
cg09234252	cg09234252_TC11	chr10	8331696	+		OpenSea					Unclassified_Cell_type_specific
cg23626733	cg23626733_BC11	chr1	2413959	-	chr1:2411946-2413278;chr1:2414452-2414717	Shore	PEX10;PEX10;PEX10;PEX10;PEX10;PEX10	TSS1500;TSS1500;TSS1500;TSS200;TSS200;TSS200	NM_153818.2;NM_001374425.1;NM_002617.4;NM_001374426.1;NM_001374427.1;NR_164636.1		Promoter_Associated
cg23629166	cg23629166_BC11	chr1	2413929	-	chr1:2411946-2413278;chr1:2414452-2414717	Shore	PEX10;PEX10;PEX10;PEX10;PEX10;PEX10	TSS1500;TSS1500;TSS1500;TSS200;TSS200;TSS200	NM_153818.2;NM_001374425.1;NM_002617.4;NM_001374426.1;NM_001374427.1;NR_164636.1		Promoter_Associated
cg08498254	cg08498254_BC11	chr5	155729945	-	chr5:155727944-155729374	Shore						DMR
cg24497732	cg24497732_TC11	chr7	42238478	+	chr7:42236404-42237855	Shore	GLI3	TSS1500	NM_000168.6
cg24543696	cg24543696_TC11	chr11	12009499	-	chr11:12008190-12009294	Shore	DKK3;DKK3;DKK3;DKK3	TSS1500;TSS1500;TSS200;TSS200	NM_001018057.2;NM_015881.6;NM_001330220.3;NM_013253.5
cg18884037	cg18884037_BC11	chr6	62286309	+	chr6:62285950-62286323	Island	KHDRBS2;KHDRBS2;KHDRBS2;KHDRBS2;KHDRBS2;KHDRBS2;KHDRBS2	TSS200;TSS200;TSS200;TSS200;TSS200;TSS200;TSS200	NM_001350622.2;NM_152688.4;NR_146872.2;NR_146871.3;NR_146874.3;NR_146873.3;NR_146870.2		Unclassified_Cell_type_specific	DMR
cg18987410	cg18987410_TC11	chr11	124921301	+	chr11:124920918-124921458	Island	HEPACAM	exon_7	NM_152722.5		Unclassified_Cell_type_specific
cg07970040	cg07970040_BC11	chr1	9729107	+	chr1:9730234-9730646;chr1:9731100-9731428	Shore	CLSTN1;CLSTN1;CLSTN1;CLSTN1;CLSTN1;CLSTN1;PIK3CD;PIK3CD;PIK3CD;PIK3CD	3UTR;exon_19;3UTR;exon_18;3UTR;exon_18;exon_24;3UTR;exon_24;3UTR	NM_001009566.3;NM_001009566.3;NM_001302883.1;NM_001302883.1;NM_014944.4;NM_014944.4;NM_001350234.2;NM_001350234.2;NM_005026.5;NM_005026.5		Promoter_Associated_Cell_type_specific
cg06943835	cg06943835_TC11	chr11	64895105	+	chr11:64894990-64895408	Island	ATG2A;ATG2A;ATG2A	exon_41;exon_41;exon_41	NM_001367971.1;NM_001367972.1;NM_015104.3
cg07028396	cg07028396_TC11	chr10	92045925	-	chr10:92045755-92046088	Island
cg07047570	cg07047570_BC11	chr20	20370169	-	chr20:20366809-20369961	Shore	INSM1;INSM1	exon_1;3UTR	NM_002196.3;NM_002196.3
cg27425996	cg27425996_TC11	chr7	51315647	-	chr7:51315614-51317241	Island
cg12474182	cg12474182_BC11	chr14	32934746	+	chr14:32932888-32935044	Island
cg00254681	cg00254681_TC11	chr6	32150680	+	chr6:32148813-32149452;chr6:32150324-32150767;chr6:32154052-32154752	Island	PRRT1	exon_2	NM_030651.4_8
cg00273464	cg00273464_BC11	chr11	2149182	-		OpenSea	IGF2;IGF2;INS-IGF2;INS-IGF2	5UTR;exon_1;exon_3;exon_3	NM_001007139.6;NM_001007139.6;NM_001042376.3;NR_003512.4
cg16963144	cg16963144_BC11	chr20	22586338	+	chr20:22582098-22585466;chr20:22586183-22586417;chr20:22586815-22587242	Island	FOXA2	TSS1500	NM_153675.3		Unclassified
cg23400715	cg23400715_BC11	chr22	48504812	+		OpenSea
cg23449696	cg23449696_TC11	chr3	147408155	-	chr3:147409201-147411212	Shore	ZIC1	TSS1500	NM_003412.4
cg22860740	cg22860740_TC11	chr8	142153912	+		OpenSea
cg22880770	cg22880770_TC11	chr2	96500604	-	chr2:96500471-96500923	Island	NEURL3;NEURL3;NEURL3;NEURL3	exon_2;exon_3;5UTR;exon_2	NM_001285485.2;NM_001285486.2;NM_001285486.2;NR_104346.2
cg14310703	cg14310703_TC11	chr3	126288060	+	chr3:126287900-126288114;chr3:126288481-126288684	Island
cg14312538	cg14312538_BC11	chr18	28177746	+	chr18:28175450-28178211	Island	CDH2	TSS1500	NM_001792.5			DMR
cg14354820	cg14354820_TC11	chr8	41834249	+		OpenSea					Unclassified
cg02231404	cg02231404_BC11	chr20	64048282	+	chr20:64048071-64049979	Island	SOX18	exon_2	NM_018419.3
cg20704654	cg20704654_TC11	chr20	31484315	-	chr20:31484109-31484512	Island	REM1;LINC00028	exon_5;TSS1500	NM_014012.6;NR_024358.1
cg20858243	cg20858243_TC11	chr20	59933605	+	chr20:59932700-59934462	Island	SYCP2;SYCP2;FAM217B	5UTR;exon_1;TSS200	NM_014258.4;NM_014258.4;NM_001190826.2		Unclassified
cg14698448	cg14698448_BC11	chr5	123087495	-	chr5:123088642-123088844;chr5:123089210-123091141	Shore	PRDM6-AS1	exon_2	NR_146771.1
cg14781189	cg14781189_BC11	chr2	162838601	-		OpenSea	KCNH7;KCNH7;KCNH7;KCNH7	exon_1;5UTR;exon_1;5UTR	NM_033272.4;NM_033272.4;NM_173162.3;NM_173162.3
cg13544075	cg13544075_BC11	chr9	136749650	+	chr9:136746188-136746433	Shelf	LOC100128593;LCN6	exon_3;TSS1500	NR_033913.1;NM_198946.3
cg01428589	cg01428589_TC11	chr19	32676812	-	chr19:32674360-32677193	Island	RGS9BP	exon_1	NM_207391.3			DMR
cg22452230	cg22452230_BC11	chr15	69462359	-		OpenSea					Promoter_Associated
cg22480742	cg22480742_BC11	chr7	134891635	-		OpenSea	CALD1;CALD1	exon_1;exon_1	NM_033139.4;NM_033140.4
cg22534145	cg22534145_TC11	chr20	23035299	+	chr20:23035079-23036242	Island	SSTR4	TSS200	NM_001052.4
cg26220018	cg26220018_TC11	chr8	75407915	+	chr8:75407215-75408189	Island	HNF4G;HNF4G	5UTR;exon_1	NM_001330561.2;NM_001330561.2
cg14255256	cg14255256_BC11	chr2	46465	+	chr2:45510-46603	Island	FAM110C;FAM110C	exon_1;5UTR	NM_001077710.3;NM_001077710.3
cg14273502	cg14273502_TC11	chr12	112575690	-	chr12:112575217-112575725	Island
cg00384539	cg00384539_TC11	chr8	70071332	+	chr8:70069638-70072653	Island	PRDM14	TSS200	NM_024504.4
cg11667847	cg11667847_TC11	chr9	137139459	-	chr9:137138783-137139724	Island	GRIN1;GRIN1;GRIN1;GRIN1;GRIN1;GRIN1;GRIN1;GRIN1;GRIN1;GRIN1	5UTR;exon_1;5UTR;exon_1;5UTR;exon_1;5UTR;exon_1;5UTR;exon_1	NM_000832.7;NM_000832.7;NM_001185090.2;NM_001185090.2;NM_001185091.2;NM_001185091.2;NM_007327.4;NM_007327.4;NM_021569.4;NM_021569.4		Unclassified_Cell_type_specific
cg11730703	cg11730703_BC11	chr14	104701270	+	chr14:104700940-104701164;chr14:104701326-104701792	Shore
cg02169338	cg02169338_TC11	chr8	75407909	+	chr8:75407215-75408189	Island	HNF4G;HNF4G	5UTR;exon_1	NM_001330561.2;NM_001330561.2
cg11230112	cg11230112_TC11	chr6	158039947	+		OpenSea
cg13974632	cg13974632_TC11	chr11	27719266	-	chr11:27719097-27719618;chr11:27720512-27720726;chr11:27721925-27723017	Island
cg15457795	cg15457795_TC11	chr3	9705499	+	chr3:9703768-9705098	Shore	CPNE9;CPNE9	exon_5;exon_5	NM_001308388.2;NM_153635.3
cg15536651	cg15536651_TC11	chrX	101291365	+	chrX:101291075-101291562	Island	TAF7L	TSS200	NM_001168474.2
cg19220719	cg19220719_BC11	chr10	75772571	-		OpenSea					Promoter_Associated_Cell_type_specific
cg19251242	cg19251242_TC11	chr1	27872201	-	chr1:27872520-27872746	Shore	THEMIS2;THEMIS2;THEMIS2;THEMIS2;THEMIS2	TSS1500;TSS1500;TSS1500;TSS1500;TSS1500	NM_001039477.3;NM_001286115.2;NM_004848.4;NM_001286113.2;NM_001105556.3		Promoter_Associated
cg09864227	cg09864227_TC11	chr1	1072827	-	chr1:1067283-1069938;chr1:1071836-1072253;chr1:1076129-1078022	Shore					Unclassified_Cell_type_specific
cg09927651	cg09927651_BC11	chr17	1187575	+		OpenSea	ABR	TSS1500	NM_001159746.3_3		Unclassified
cg21849844	cg21849844_BC11	chr13	99959611	+	chr13:99955868-99957432;chr13:99959608-99960024	Island					Unclassified
cg21863110	cg21863110_BC11	chr1	115837796	-	chr1:115837738-115839743	Island	NHLH2;NHLH2;NHLH2;NHLH2	3UTR;exon_2;3UTR;exon_3	NM_001111061.2;NM_001111061.2;NM_005599.3;NM_005599.3		Unclassified_Cell_type_specific
cg21931419	cg21931419_BC11	chr14	74426466	-	chr14:74425763-74426332	Shore	SYNDIG1L	TSS1500	NM_001105579.2		Unclassified_Cell_type_specific
cg24679890	cg24679890_TC11	chr19	17135546	-		OpenSea					Unclassified	DMR
cg00613752	cg00613752_TC11	chr6	109979105	+	chr6:109978162-109980064	Island	GPR6;GPR6;GPR6	exon_3;5UTR;exon_2	NM_001286099.2;NM_005284.5;NM_005284.5
cg19414591	cg19414591_TC11	chr1	90725025	+	chr1:90723582-90723843;chr1:90724932-90727247	Island
cg03532926	cg03532926_TC11	chr7	153887754	+	chr7:153886232-153888581	Island						DMR
cg03630821	cg03630821_BC11	chr19	58350336	-	chr19:58347087-58347617;chr19:58349975-58351040	Island
cg03639897	cg03639897_BC11	chr20	916902	+		OpenSea	ANGPT4;ANGPT4	TSS1500;TSS1500	NM_015985.4;NM_001322809.2
cg18477429	cg18477429_TC11	chr12	57201570	-	chr12:57203185-57203526	Shore	LRP1	exon_66	NM_002332.3
cg18604568	cg18604568_BC11	chr5	147452793	+	chr5:147452997-147454375	Shore						DMR
cg18635552	cg18635552_TC11	chr5	3599605	-	chr5:3594353-3603136	Island	IRX1	exon_2	NM_024337.4
cg21547690	cg21547690_BC11	chr14	41608124	+	chr14:41606655-41607126	Shore	LRFN5;LRFN5;LRFN5;LRFN5;LRFN5;LRFN5;LRFN5;LRFN5;LRFN5;LRFN5	5UTR;exon_1;5UTR;exon_1;5UTR;exon_1;5UTR;exon_1;exon_1;exon_1	NM_001330106.2;NM_001330106.2;NM_001346173.2;NM_001346173.2;NM_001346175.2;NM_001346175.2;NM_152447.5;NM_152447.5;NR_144388.2;NR_144389.2		Unclassified_Cell_type_specific
cg21585138	cg21585138_TC11	chr3	50607675	+	chr3:50611508-50612398	Shelf	CISH;CISH	exon_4;exon_3	NM_013324.7;NM_145071.4
cg04079760	cg04079760_TC11	chr16	68235791	+	chr16:68235107-68238240;chr16:68239642-68240181	Island					Unclassified_Cell_type_specific
cg04101060	cg04101060_TC11	chr5	135029278	+	chr5:135027402-135029456;chr5:135031223-135031748;chr5:135032888-135034242	Island	PITX1	exon_3	NM_002653.5		Unclassified_Cell_type_specific
cg06085518	cg06085518_TC11	chr6	113904015	+		OpenSea	LINC02880	TSS1500	NR_027060.1
cg06126721	cg06126721_BC11	chr17	1574771	-	chr17:1574753-1574965;chr17:1575290-1575920	Island	SLC43A2;SLC43A2;SLC43A2;SLC43A2;SLC43A2;SLC43A2;SLC43A2;SLC43A2;SLC43A2;SLC43A2	3UTR;exon_15;3UTR;exon_10;3UTR;exon_15;3UTR;exon_15;3UTR;exon_14	NM_001284498.2_2;NM_001284498.2_2;NM_001284499.1_2;NM_001284499.1_2;NM_001321364.2_2;NM_001321364.2_2;NM_001321365.2_2;NM_001321365.2_2;NM_152346.3_2;NM_152346.3_2		Unclassified
cg08448701	cg08448701_BC11	chr20	21705644	-	chr20:21703106-21703782;chr20:21705561-21707051;chr20:21709120-21709410	Island	PAX1;PAX1	TSS200;TSS200	NM_006192.5;NM_001257096.2			DMR
cg03143681	cg03143681_TC11	chr4	65670437	+	chr4:65669475-65669902;chr4:65670354-65670956	Island	EPHA5;EPHA5;EPHA5;EPHA5;EPHA5;EPHA5;EPHA5;EPHA5;EPHA5;EPHA5;EPHA5-AS1;EPHA5	exon_1;5UTR;exon_1;5UTR;exon_1;5UTR;exon_1;5UTR;exon_1;5UTR;exon_1;TSS1500	NM_001281765.3;NM_001281765.3;NM_001281766.3;NM_001281766.3;NM_001281767.3;NM_001281767.3;NM_004439.8;NM_004439.8;NM_182472.5;NM_182472.5;NR_034138.1;NM_001318761.2			DMR
cg22524327	cg22524327_TC11	chr2	74648434	+	chr2:74648001-74648435	Island	M1AP;M1AP;M1AP;M1AP	TSS200;TSS1500;TSS200;TSS200	NM_001281295.2;NM_138804.5;NM_001321739.2;NM_001281296.2
cg15562220	cg15562220_BC11	chr6	25652167	+	chr6:25652230-25652481	Shore	SCGN	TSS200	NM_006998.4
cg15619071	cg15619071_BC11	chr14	37173128	-	chr14:37172027-37172674	Shore	SLC25A21-AS1;SLC25A21;SLC25A21	exon_1;TSS1500;TSS1500	NR_033240.1;NM_030631.4;NM_001171170.2
cg02760031	cg02760031_TC11	chr20	610507	-	chr20:609578-610578	Island	TCF15	TSS200	NM_004609.4		Unclassified
cg19419291	cg19419291_BC11	chr5	95960261	+	chr5:95960664-95962114	Shore					Promoter_Associated
cg26608305	cg26608305_BC11	chr11	925416	-	chr11:925183-926083	Island	AP2A2;AP2A2;AP2A2;AP2A2	TSS1500;TSS1500;TSS1500;TSS1500	NM_012305.4_3;NM_001242837.2_3;NR_144509.2_3;NR_144510.2_3
cg16554164	cg16554164_BC11	chr1	31945077	+	chr1:31944587-31945029	Shore					Unclassified
cg06335867	cg06335867_TC11	chr7	8442695	-	chr7:8442344-8443132	Island
cg12835048	cg12835048_TC11	chr10	121598092	+	chr10:121597102-121598771	Island	FGFR2;FGFR2;FGFR2;FGFR2;FGFR2;FGFR2;FGFR2;FGFR2;FGFR2;FGFR2;FGFR2;FGFR2;FGFR2;FGFR2	5UTR;exon_1;5UTR;exon_1;5UTR;exon_1;5UTR;exon_1;5UTR;exon_1;5UTR;exon_1;exon_1;TSS1500	NM_000141.5;NM_000141.5;NM_001144917.2;NM_001144917.2;NM_001144918.2;NM_001144918.2;NM_001144919.2;NM_001144919.2;NM_001320658.2;NM_001320658.2;NM_022970.3;NM_022970.3;NR_073009.2;NM_001144915.2		Unclassified_Cell_type_specific
cg07768103	cg07768103_BC11	chr5	176529343	-		OpenSea	RNF44	exon_10	NM_014901.5
cg01528052	cg01528052_TC11	chr6	30127951	+	chr6:30127396-30127833	Shore
cg14370314	cg14370314_BC11	chr14	23365682	+	chr14:23365226-23366738	Island	EFS;EFS;EFS;EFS	TSS1500;TSS1500;TSS1500;TSS1500	NM_005864.4;NM_032459.3;NM_001385607.1;NM_001277174.2			DMR
cg17092624	cg17092624_TC11	chr3	44648695	-	chr3:44648634-44649095	Island	ZNF35	TSS200	NM_003420.4_2
cg19965221	cg19965221_TC11	chr15	29822271	-	chr15:29821502-29823012	Island	TJP1;TJP1;TJP1;TJP1;TJP1;TJP1;TJP1;TJP1;TJP1;TJP1;TJP1	exon_1;5UTR;exon_1;5UTR;exon_1;5UTR;exon_1;5UTR;exon_1;5UTR;TSS1500	NM_001330239.4_3;NM_001330239.4_3;NM_001355014.2_3;NM_001355014.2_3;NM_001355015.2_3;NM_001355015.2_3;NM_003257.5_3;NM_003257.5_3;NM_175610.4_3;NM_175610.4_3;NM_001301026.2_3
cg09942248	cg09942248_BC11	chr2	181680898	-	chr2:181680481-181680917;chr2:181683146-181684450	Island	NEUROD1;NEUROD1;NEUROD1	TSS1500;TSS1500;TSS1500	NM_002500.5;NR_146175.2;NR_146176.2
cg24059033	cg24059033_TC11	chr21	10521122	+	chr21:10521043-10522543	Island	TPTE;TPTE;TPTE;TPTE	TSS1500;TSS1500;TSS1500;TSS1500	NM_001290224.2;NM_199260.4;NM_199259.4;NM_199261.4
cg08886823	cg08886823_BC11	chr16	68236979	+	chr16:68235107-68238240;chr16:68239642-68240181	Island	ESRP2;ESRP2;ESRP2	TSS1500;TSS1500;TSS1500	NM_001365264.1;NM_024939.3;NM_001365265.1		Promoter_Associated
cg00295794	cg00295794_TC11	chr13	99989155	-	chr13:99984858-99985545;chr13:99989080-99989934;chr13:99990520-99990840	Island						DMR
cg07595776	cg07595776_TC11	chr5	77958166	-	chr5:77958008-77958225	Island	LOC101929154	TSS200	NR_105013.1
cg25168494	cg25168494_TC11	chr2	63059220	+	chr2:63055379-63055987;chr2:63056801-63057012;chr2:63058814-63059367	Island					Unclassified	DMR
cg14217861	cg14217861_TC11	chr9	136531781	-	chr9:136531665-136531990;chr9:136533866-136534075	Island
cg10269548	cg10269548_BC11	chr4	52862756	+	chr4:52861870-52862833	Island					Promoter_Associated
cg22367191	cg22367191_BC11	chr6	10425415	+	chr6:10421181-10421494;chr6:10422088-10422415;chr6:10425967-10426405	Shore
cg22488891	cg22488891_TC11	chr13	40188315	-		OpenSea					Unclassified_Cell_type_specific
cg00884040	cg00884040_BC11	chr16	6019400	+	chr16:6018913-6020400	Island	RBFOX1;RBFOX1;RBFOX1;RBFOX1;RBFOX1;RBFOX1;RBFOX1	5UTR;exon_1;5UTR;exon_1;5UTR;exon_1;TSS1500	NM_001142333.2;NM_001142333.2;NM_001364800.2;NM_001364800.2;NM_018723.4;NM_018723.4;NM_001308117.1			DMR
cg16037711	cg16037711_TC11	chr1	58815169	-	chr1:58814568-58814818;chr1:58815279-58815522;chr1:58816217-58816563	Shore					Promoter_Associated
cg05898618	cg05898618_TC11	chr11	2534346	-	chr11:2532873-2533101;chr11:2534175-2534388	Island
cg05930881	cg05930881_TC11	chr8	11703031	-	chr8:11700343-11700743;chr8:11702087-11705447	Island	GATA4;GATA4;GATA4;GATA4	TSS1500;TSS1500;TSS1500;TSS1500	NM_001374273.1_2;NM_001374274.1_2;NM_002052.5_2;NM_001308093.3_2
cg00392242	cg00392242_TC11	chr15	97960648	+	chr15:97960304-97961419	Island	ARRDC4	TSS200	NM_183376.3		Unclassified_Cell_type_specific
cg09656389	cg09656389_TC11	chr11	31818242	-	chr11:31819768-31820456;chr11:31813904-31814268;chr11:31815870-31818265	Island	PAX6;PAX6;PAX6;PAX6;PAX6;PAX6	TSS1500;TSS1500;TSS1500;TSS1500;TSS1500;TSS1500	NM_001368919.2;NM_001258462.3;NM_001368923.2;NM_001368921.2;NM_001127612.3;NR_160917.2		Unclassified_Cell_type_specific
cg24694246	cg24694246_TC11	chr14	34059853	+	chr14:34059914-34060753	Shore					Promoter_Associated
cg24699296	cg24699296_BC11	chr19	7682334	-	chr19:7680604-7682828	Island	TRAPPC5;TRAPPC5;TRAPPC5	exon_2;exon_2;exon_2	NM_001042461.3;NM_001042462.2;NM_174894.3		Promoter_Associated
cg24880701	cg24880701_BC11	chr15	67829225	+	chr15:67823277-67830237	Island	SKOR1	exon_3	NM_001365915.1		Unclassified_Cell_type_specific	DMR
cg24884703	cg24884703_BC11	chr1	90719865	+	chr1:90716540-90718983;chr1:90719599-90720020;chr1:90723582-90723843	Island						DMR
cg13692446	cg13692446_BC11	chr13	112105405	+	chr13:112104284-112106177;chr13:112106551-112106799	Island						DMR
cg13738144	cg13738144_TC11	chr6	99606847	-	chr6:99603142-99604096;chr6:99606810-99607112;chr6:99607765-99607990	Island	PRDM13;PRDM13	5UTR;exon_1	NM_021620.4;NM_021620.4		Unclassified_Cell_type_specific
cg13895343	cg13895343_TC11	chr17	28381754	-	chr17:28381206-28381786;chr17:28384364-28385292	Island	SARM1	exon_2	NM_015077.4
cg07005055	cg07005055_TC11	chr1	112509545	+	chr1:112508191-112509679	Island						DMR
cg20446176	cg20446176_TC11	chr17	7019613	-	chr17:7022081-7024208	Shelf	MIR497HG	exon_1	NR_038310.1
cg20460554	cg20460554_TC11	chr21	42497150	+	chr21:42496168-42496790	Shore	RSPH1;RSPH1	TSS1500;TSS1500	NM_080860.4;NM_001286506.2
cg05361559	cg05361559_BC11	chr8	22691590	+	chr8:22689703-22695914	Island						DMR
cg05368740	cg05368740_TC11	chr19	35755981	-	chr19:35755583-35757081;chr19:35758078-35758406	Island					Unclassified_Cell_type_specific
cg02036261	cg02036261_TC11	chr14	56809339	+	chr14:56807889-56810122;chr14:56811350-56811569;chr14:56811991-56812398	Island					Unclassified_Cell_type_specific
cg11764900	cg11764900_BC11	chr6	38715259	-	chr6:38715173-38715489	Island	DNAH8;DNAH8	TSS200;TSS200	NM_001371.4;NM_001206927.2			DMR
cg04195512	cg04195512_TC11	chr3	13548948	+	chr3:13548914-13549508	Island	FBLN2;FBLN2	TSS200;TSS200	NM_001998.3;NM_001004019.2		Unclassified_Cell_type_specific	DMR
cg24667575	cg24667575_TC11	chr5	172670061	-	chr5:172669728-172670383	Island	NEURL1B;NEURL1B	exon_2;exon_2	NM_001142651.3;NM_001308178.2
cg21355828	cg21355828_TC11	chr7	149692723	-	chr7:149692609-149692885	Island
cg01434649	cg01434649_TC11	chr1	3651306	+	chr1:3649780-3653072	Island	TP73;TP73;TP73;TP73;TP73;TP73;WRAP73	TSS1500;TSS1500;TSS1500;TSS1500;TSS1500;TSS1500;TSS1500	NM_001204186.2;NM_001204188.2;NM_001204187.2;NM_001204185.2;NM_001204184.2;NM_005427.4;NM_017818.4
cg18322569	cg18322569_BC11	chr1	90717220	-	chr1:90719599-90720020;chr1:90716540-90718983	Island	BARHL2;BARHL2	exon_1;5UTR	NM_020063.2;NM_020063.2
cg18414021	cg18414021_TC11	chr14	99603198	+	chr14:99603138-99605476	Island	CCDC85C;HHIPL1	exon_1;TSS1500	NM_001144995.2;NM_001329411.2			DMR
cg23495748	cg23495748_TC11	chr5	175796633	+	chr5:175796606-175797676	Island	CPLX2;CPLX2	5UTR;exon_1	NM_006650.4;NM_006650.4		Unclassified_Cell_type_specific
cg03216846	cg03216846_BC11	chr1	119001260	-	chr1:119000433-119000831;chr1:119001198-119001716	Island
cg07146073	cg07146073_TC11	chr17	31525650	+		OpenSea					Unclassified_Cell_type_specific
cg26069353	cg26069353_BC11	chr14	30874221	+	chr14:30874149-30875268	Island	COCH;COCH;COCH	TSS1500;TSS1500;TSS1500	NM_004086.3;NM_001135058.2;NM_001347720.2		Unclassified
cg26217340	cg26217340_TC11	chr11	32438315	-	chr11:32433328-32435765;chr11:32437876-32438332;chr11:32439040-32439269	Island	WT1-AS;WT1-AS;WT1-AS	exon_2;exon_2;exon_3	NR_023920.2;NR_120546.1;NR_120547.1
cg09410607	cg09410607_TC11	chr2	216372317	-	chr2:216371302-216372408	Island	MARCHF4;MARCHF4	exon_1;5UTR	NM_020814.3;NM_020814.3		Unclassified_Cell_type_specific	DMR
cg09477019	cg09477019_TC11	chr16	56648033	+		OpenSea
cg13080565	cg13080565_TC11	chr6	101398921	+	chr6:101398890-101399259;chr6:101401930-101402184;chr6:101402753-101403098	Island	GRIK2;GRIK2	TSS200;TSS200	NM_001166247.1;NM_175768.3
cg00529958	cg00529958_TC11	chr13	99972034	+	chr13:99967987-99972053	Island	ZIC5;ZIC5	TSS1500;TSS200	NM_033132.5;NR_146224.1			DMR
cg04295144	cg04295144_BC11	chr19	10296508	+	chr19:10289168-10294699;chr19:10295248-10295722	Shore	ICAM5	exon_11	NM_003259.4
cg18237551	cg18237551_BC11	chr5	150905038	+	chr5:150904823-150905073	Island	ZNF300;ZNF300;ZNF300	TSS200;TSS200;TSS200	NM_001172831.3;NM_052860.4;NM_001172832.3
cg03496114	cg03496114_BC11	chr17	82371583	+	chr17:82371190-82372332;chr17:82374306-82375795	Island	UTS2R;UTS2R	TSS200;TSS200	NM_001381897.1;NM_018949.3		Unclassified_Cell_type_specific	DMR
cg06829686	cg06829686_BC11	chr1	47445171	-	chr1:47444040-47445348	Island					Unclassified_Cell_type_specific	DMR
cg06893273	cg06893273_TC11	chr17	48527412	-	chr17:48527000-48527519;chr17:48530442-48531028	Island
cg06931612	cg06931612_TC11	chr1	921534	-	chr1:919385-919593;chr1:923590-926252	Shore	LOC107985728	exon_5	NR_168405.1		Unclassified
cg06933824	cg06933824_TC11	chr5	172683576	+	chr5:172683279-172684301;chr5:172686674-172686902	Island	NEURL1B;NEURL1B	exon_3;exon_2	NM_001142651.3;NM_001308177.2		Unclassified_Cell_type_specific
cg06984903	cg06984903_TC11	chr16	73066527	-	chr16:73062989-73063216;chr16:73065913-73066892	Island
cg26517663	cg26517663_TC11	chr15	60003095	-	chr15:60004355-60006321	Shore	FOXB1	TSS1500	NM_012182.3
cg27252164	cg27252164_TC11	chr11	2271143	+	chr11:2268874-2271702	Island	ASCL2	TSS1500	NM_005170.3
cg10930308	cg10930308_TC11	chr6	30071699	+	chr6:30071104-30071700;chr6:30075141-30075723	Island
cg10074727	cg10074727_BC11	chr6	10882872	+	chr6:10881613-10881818;chr6:10882693-10882916	Island	GCM2	TSS1500	NM_004752.4
cg14975009	cg14975009_TC11	chr14	80211315	+		OpenSea	DIO2;DIO2;DIO2;DIO2;DIO2;DIO2;DIO2-AS1	exon_3;exon_2;exon_1;exon_1;exon_1;exon_1;TSS200	NM_000793.6;NM_001324462.2;NM_001366496.1;NM_013989.5;NR_158990.1;NR_158991.1;NR_038355.1
cg06650256	cg06650256_TC11	chr17	74531585	+		OpenSea	CD300LB	TSS200	NM_174892.4
cg24134897	cg24134897_BC11	chr11	859670	-	chr11:858575-859550	Shore					Unclassified_Cell_type_specific
cg09002832	cg09002832_BC11	chr9	4300181	+	chr9:4297817-4300182	Island	GLIS3	TSS200	NM_001042413.2
cg04360793	cg04360793_BC11	chr1	79006676	+	chr1:79006596-79006852	Island	ADGRL4;ADGRL4	exon_1;5UTR	NM_022159.4;NM_022159.4
cg16919569	cg16919569_BC11	chr4	173531684	-	chr4:173528895-173530318;chr4:173530677-173531811	Island	HAND2	TSS1500	NM_021973.3
cg16922039	cg16922039_BC11	chr18	12287386	+	chr18:12287272-12287563	Island
cg00511674	cg00511674_BC11	chr16	78046171	+	chr16:78045855-78046269	Island					Unclassified_Cell_type_specific	DMR
cg09515953	cg09515953_BC11	chr19	38256715	+	chr19:38255998-38256739	Island	PPP1R14A;PPP1R14A	TSS1500;TSS1500	NM_033256.3;NM_001243947.2		Unclassified
cg00327072	cg00327072_BC11	chr5	172683474	-	chr5:172683279-172684301;chr5:172686674-172686902	Island	NEURL1B;NEURL1B	exon_3;exon_2	NM_001142651.3;NM_001308177.2		Unclassified_Cell_type_specific
cg24909548	cg24909548_BC11	chr19	36245370	+	chr19:36245119-36245982	Island
cg23368787	cg23368787_TC11	chr19	35558440	-	chr19:35557654-35558771	Island	ATP4A	exon_10	NM_000704.3		Unclassified
cg15039797	cg15039797_BC11	chr7	139635600	-		OpenSea					Unclassified_Cell_type_specific
cg11261698	cg11261698_TC11	chr2	176130351	-	chr2:176128222-176128458;chr2:176128751-176130829	Island	HOXD8;HOXD8;HOXD8;HOXD8	5UTR;exon_1;5UTR;exon_1	NM_001199746.2;NM_001199746.2;NM_019558.4;NM_019558.4		Unclassified_Cell_type_specific
cg10640845	cg10640845_BC11	chr19	1775212	-	chr19:1775068-1776731	Island	ONECUT3	exon_2	NM_001080488.2
cg14562930	cg14562930_BC11	chr11	61827578	+	chr11:61827524-61829238	Island	FADS2	TSS1500	NM_004265.4
cg23776628	cg23776628_BC11	chr1	39633109	+		OpenSea						DMR
cg22694818	cg22694818_TC11	chr1	75130285	-	chr1:75130128-75130477;chr1:75131038-75131262	Island	LHX8;LHX8	5UTR;exon_2	NM_001001933.1;NM_001001933.1
cg10906284	cg10906284_TC11	chr12	63150650	-	chr12:63149856-63151187	Island	AVPR1A	exon_1	NM_000706.5			DMR
cg17804348	cg17804348_BC11	chr1	3732909	-	chr1:3732730-3733110	Island	TP73;TP73;TP73;TP73;TP73;TP73;TP73;TP73;TP73;TP73;TP73;TP73;TP73;TP73;TP73;TP73;TP73;TP73;TP73	exon_12;exon_11;3UTR;3UTR;exon_11;exon_13;3UTR;3UTR;exon_13;exon_11;3UTR;exon_12;exon_12;exon_9;3UTR;exon_10;exon_10;exon_12;exon_14	NM_001126240.3;NM_001126241.3;NM_001126241.3;NM_001126242.3;NM_001126242.3;NM_001204184.2;NM_001204184.2;NM_001204185.2;NM_001204185.2;NM_001204186.2;NM_001204186.2;NM_001204187.2;NM_001204188.2;NM_001204189.2;NM_001204189.2;NM_001204190.2;NM_001204191.2;NM_001204192.2;NM_005427.4
cg27289462	cg27289462_BC11	chr14	93939422	+	chr14:93938889-93939824	Island	ASB2;ASB2	exon_8;exon_6	NM_001202429.2_2;NM_016150.5_2
cg01612292	cg01612292_TC11	chr8	143727428	+	chr8:143726051-143728808;chr8:143729067-143729276	Island	FAM83H	exon_5	NM_198488.5_2		Unclassified_Cell_type_specific
cg05928290	cg05928290_TC11	chr14	53952010	+	chr14:53951959-53952163;chr14:53953466-53956240	Island	BMP4;BMP4;BMP4;BMP4;BMP4;BMP4;BMP4;BMP4;BMP4	exon_3;exon_3;exon_3;exon_2;exon_2;exon_3;exon_3;exon_3;exon_3	NM_001202.6;NM_001347912.1;NM_001347913.2;NM_001347914.2;NM_001347915.2;NM_001347916.1;NM_001347917.1;NM_130850.5;NM_130851.4
cg21751684	cg21751684_TC11	chr15	89377656	+	chr15:89377562-89379537	Island	MIR9-3HG	TSS1500	NR_015411.1
cg18093372	cg18093372_TC11	chr2	118850027	+	chr2:118845040-118848010;chr2:118849802-118850334;chr2:118853720-118854305;chr2:118848462-118848737;chr2:118848993-118849250	Island						DMR
cg18327056	cg18327056_TC11	chr2	26692487	+	chr2:26692577-26693683	Shore	KCNK3	TSS1500	NM_002246.3		Unclassified_Cell_type_specific
cg18369516	cg18369516_TC11	chr20	63775368	-	chr20:63770689-63771744;chr20:63775110-63775826	Island					Unclassified	DMR
cg13513622	cg13513622_BC11	chr12	1593042	-	chr12:1593472-1595066	Shore	FBXL14	exon_1	NM_152441.3		Promoter_Associated
cg26578856	cg26578856_TC11	chr19	11887836	+	chr19:11887989-11888316	Shore	ZNF69;ZNF69;ZNF69;ZNF69;ZNF69;ZNF69;ZNF69;ZNF69	5UTR;exon_1;5UTR;exon_1;5UTR;exon_1;5UTR;exon_1	NM_001321163.2;NM_001321163.2;NM_001364730.1;NM_001364730.1;NM_001364731.1;NM_001364731.1;NM_021915.4;NM_021915.4		Unclassified
cg02071005	cg02071005_TC11	chr2	174336116	-	chr2:174334735-174337795;chr2:174340115-174342825	Island	SP9	exon_2	NM_001145250.2
cg15543566	cg15543566_TC11	chr4	86594314	-	chr4:86594030-86594819	Island	PTPN13;PTPN13;PTPN13;PTPN13	TSS200;TSS200;TSS200;TSS200	NM_080684.3;NM_006264.3;NM_080683.3;NM_080685.3		Promoter_Associated
cg23291161	cg23291161_TC11	chr1	201399786	+	chr1:201399133-201399904	Island	LAD1	TSS1500	NM_005558.4
cg25021970	cg25021970_TC11	chr8	2001176	-	chr8:2001079-2003206	Island	KBTBD11;KBTBD11	5UTR;exon_2	NM_014867.3_2;NM_014867.3_2
cg21003581	cg21003581_TC11	chr7	83162923	-	chr7:83162358-83163096	Island	PCLO;PCLO	TSS200;TSS200	NM_014510.3;NM_033026.6
cg14080967	cg14080967_TC11	chr9	8857491	+	chr9:8858125-8858708	Shore	PTPRD;PTPRD;PTPRD-AS1;PTPRD-AS1	5UTR;exon_1;TSS1500;TSS1500	NM_001377947.1;NM_001377947.1;NR_121600.1;NR_121599.1
cg09273641	cg09273641_TC11	chr22	45007612	-	chr22:45007008-45010491	Island
cg19643390	cg19643390_BC11	chr17	50634844	+	chr17:50634689-50635344	Island	ABCC3;ABCC3	TSS200;TSS200	NM_001144070.2;NM_003786.4		Unclassified_Cell_type_specific
cg02928664	cg02928664_TC11	chr19	54465322	+	chr19:54461245-54461558;chr19:54462992-54465635	Island	CDC42EP5	exon_3	NM_145057.4_4			DMR
cg18854419	cg18854419_TC11	chr11	92224823	+	chr11:92224469-92226866	Island	FAT3;FAT3;FAT3;FAT3;FAT3;FAT3	5UTR;exon_1;5UTR;exon_1;5UTR;exon_1	NM_001008781.3_2;NM_001008781.3_2;NM_001367949.2_2;NM_001367949.2_2;NM_001378141.1_2;NM_001378141.1_2			DMR
cg00346985	cg00346985_BC11	chr1	46474844	+	chr1:46474564-46474765	Shore
cg26307926	cg26307926_BC11	chr2	70889635	-	chr2:70887603-70888344;chr2:70888797-70889282	Shore
cg18631996	cg18631996_TC11	chr5	140146495	+	chr5:140145853-140146642	Island					Unclassified
cg08123444	cg08123444_BC11	chr2	9692972	-		OpenSea
cg00034101	cg00034101_TC11	chr1	39632923	+		OpenSea
cg25023816	cg25023816_TC11	chr5	147480209	+		OpenSea
cg14836522	cg14836522_TC11	chr1	30902286	-		OpenSea
cg21641573	cg21641573_TC11	chr4	1216690	-	chr4:1215977-1216405	Shore	CTBP1-AS	exon_6	NR_104331.1		Unclassified
cg14532755	cg14532755_TC11	chr4	1760733	+	chr4:1763282-1763781	Shelf
cg11145160	cg11145160_TC11	chr3	170418490	+	chr3:170418454-170420098	Island	CLDN11	TSS1500	NM_005602.6		Unclassified
cg22331862	cg22331862_TC11	chr3	10816032	+	chr3:10816002-10816762	Island	SLC6A11;SLC6A11	TSS200;TSS200	NM_001317406.3;NM_014229.3
cg24151926	cg24151926_TC11	chr1	6180395	+	chr1:6179177-6180754;chr1:6180971-6181191	Island	CHD5	TSS200	NM_015557.3		Unclassified
cg03579107	cg03579107_TC11	chr2	872105	-	chr2:868244-869405	Shelf
cg09024340	cg09024340_BC11	chr3	55486448	+	chr3:55483630-55483911;chr3:55485061-55485595;chr3:55486198-55488316	Island	WNT5A;WNT5A	TSS1500;TSS1500	NM_001377272.1;NM_001377271.1			DMR
cg07702888	cg07702888_BC11	chr1	156369002	+	chr1:156368967-156369460	Island	RHBG;RHBG;RHBG;RHBG;RHBG;RHBG;RHBG	TSS1500;TSS1500;TSS1500;TSS1500;TSS1500;TSS1500;TSS1500	NM_020407.5;NM_001256395.2;NM_001256396.2;NR_146764.2;NR_146765.2;NR_046115.2;NR_146763.2
cg09935045	cg09935045_TC11	chr1	56645526	+	chr1:56644990-56645564	Island	LOC101929935	TSS1500	NR_135111.1			DMR
cg07437373	cg07437373_TC11	chr3	134406972	+	chr3:134406645-134407029	Island
cg12958020	cg12958020_TC11	chr5	150129831	-	chr5:150132737-150132967	Shelf	PDGFRB;PDGFRB;PDGFRB	exon_9;exon_10;exon_10	NM_001355016.2;NM_001355017.2;NM_002609.4		Unclassified
cg08702941	cg08702941_TC11	chr4	42153291	+	chr4:42150749-42152967	Shore	BEND4;BEND4	TSS1500;TSS1500	NM_207406.4;NM_001159547.2
cg27504802	cg27504802_BC11	chr1	231162905	-	chr1:231162066-231163651;chr1:231160813-231161599	Island	TRIM67;TRIM67;TRIM67;TRIM67	5UTR;exon_1;5UTR;exon_1	NM_001004342.5;NM_001004342.5;NM_001300889.3;NM_001300889.3			DMR
cg08233654	cg08233654_TC11	chr2	240999019	-	chr2:240998299-240999511	Island	SNED1	exon_1	NM_001080437.3
cg01759126	cg01759126_BC11	chr2	68643760	-	chr2:68643219-68643923	Island	PROKR1;PROKR1	5UTR;exon_1	NM_138964.4;NM_138964.4			DMR
cg09781944	cg09781944_TC11	chr4	20252896	+	chr4:20251653-20255245	Island	SLIT2;SLIT2;SLIT2;SLIT2;SLIT2;SLIT2	5UTR;exon_1;5UTR;exon_1;5UTR;exon_1	NM_001289135.3;NM_001289135.3;NM_001289136.3;NM_001289136.3;NM_004787.4;NM_004787.4			DMR
cg21786289	cg21786289_BC11	chr1	919586	+	chr1:919385-919593	Island	LINC02593;LINC02593	exon_1;exon_1	NR_026874.2;NR_122045.1
cg07622001	cg07622001_BC11	chr5	159331895	+	chr5:159331466-159331831	Shore	LOC285626;IL12B	exon_1;TSS1500	NR_037889.1;NM_002187.3		Unclassified
cg16630369	cg16630369_TC11	chr5	67011563	+		OpenSea
cg21000072	cg21000072_BC11	chr1	3650844	+	chr1:3649780-3653072	Island	WRAP73	TSS1500	NM_017818.4
cg12178431	cg12178431_TC11	chr3	14819257	-		OpenSea	FGD5;FGD5	exon_1;exon_1	NM_001320276.2;NM_152536.4
cg24694502	cg24694502_BC11	chr1	4676127	-		OpenSea
cg03595755	cg03595755_BC11	chr5	1931137	+	chr5:1930640-1931872	Island	LOC105374618	exon_1	NR_171679.1			DMR
cg20611680	cg20611680_BC11	chr1	16227676	+	chr1:16226831-16227165	Shore
cg04074536	cg04074536_TC11	chr4	804923	+	chr4:804750-805196	Island
cg04992127	cg04992127_TC11	chr5	2751740	+	chr5:2748254-2756910	Island	C5orf38;C5orf38;IRX2;IRX2	TSS200;TSS200;TSS200;TSS200	NR_122126.2;NR_122125.2;NM_033267.5;NM_001134222.2
cg13238680	cg13238680_TC11	chr10	63973513	+	chr10:63973507-63973816	Island
cg24599249	cg24599249_TC11	chr7	91265712	-	chr7:91264278-91267368	Island	FZD1	exon_1	NM_003505.2		Unclassified_Cell_type_specific	DMR
cg01974478	cg01974478_TC11	chr7	4739681	-		OpenSea					Unclassified_Cell_type_specific
cg18247307	cg18247307_TC11	chr7	16421439	-	chr7:16420955-16421640	Island	CRPPA;CRPPA;CRPPA;CRPPA;CRPPA;CRPPA;CRPPA	exon_1;5UTR;exon_1;5UTR;exon_1;5UTR;exon_1	NM_001101417.4;NM_001101417.4;NM_001101426.4;NM_001101426.4;NM_001368197.1;NM_001368197.1;NR_160656.1		Promoter_Associated_Cell_type_specific
cg27483767	cg27483767_BC11	chr11	1104172	+	chr11:1102364-1102611	Shore
cg14559356	cg14559356_BC11	chr10	101216775	-	chr10:101213743-101213957;chr10:101216212-101218339	Island					Unclassified_Cell_type_specific	CDMR
cg06904616	cg06904616_BC11	chr6	167996014	-		OpenSea	KIF25-AS1	exon_3	NR_103750.1
cg00912164	cg00912164_TC11	chr12	132443741	+	chr12:132442264-132442555;chr12:132443210-132443420;chr12:132446090-132446327	Shore					Unclassified_Cell_type_specific
cg17465752	cg17465752_BC11	chr8	22703636	-	chr8:22703436-22703884	Island
cg19320476	cg19320476_TC11	chr11	82732550	+	chr11:82732393-82733934	Island	FAM181B	exon_1	NM_175885.4		Unclassified_Cell_type_specific	DMR
cg18270629	cg18270629_BC11	chr11	31810426	+	chr11:31810072-31810547;chr11:31811158-31811626;chr11:31812855-31813287;chr11:31813904-31814268	Island	PAX6	TSS1500	NM_001368889.2		Unclassified_Cell_type_specific
cg00991794	cg00991794_BC11	chr6	124963066	+	chr6:124961978-124963243	Island	RNF217;RNF217;RNF217-AS1	exon_1;exon_1;TSS200	NM_001286398.3;NR_136734.1;NR_026876.1			DMR
cg11322464	cg11322464_BC11	chr6	125154239	-	chr6:125153658-125154598	Island	TPD52L1;TPD52L1	TSS200;TSS200	NM_001292026.3;NM_001003395.3		Unclassified
cg18502142	cg18502142_TC11	chr7	96993397	-		OpenSea
cg07304483	cg07304483_BC11	chr11	1307392	+	chr11:1309160-1310268	Shore					Unclassified_Cell_type_specific
cg13759674	cg13759674_BC11	chr9	137156753	+	chr9:137156610-137157278	Island	GRIN1;GRIN1;GRIN1;GRIN1;GRIN1	exon_5;exon_6;exon_6;exon_5;exon_5	NM_000832.7;NM_001185090.2;NM_001185091.2;NM_007327.4;NM_021569.4		Promoter_Associated	DMR
cg19640130	cg19640130_BC11	chr10	62268297	+	chr10:62268282-62268947	Island					Promoter_Associated_Cell_type_specific
cg23042510	cg23042510_BC11	chr10	129959431	-	chr10:129958426-129960523;chr10:129962905-129973432	Island						DMR
cg24457649	cg24457649_BC11	chr10	71712587	+		OpenSea	C10orf105;C10orf105;C10orf105;C10orf105	3UTR;exon_2;3UTR;exon_2	NM_001164375.3;NM_001164375.3;NM_001168390.2;NM_001168390.2
cg14286292	cg14286292_BC11	chr9	127784365	-	chr9:127784985-127786838	Shore	MIR3960	TSS1500	NR_039767.1
cg23953820	cg23953820_TC11	chr6	30883274	-	chr6:30884082-30884417	Shore	DDR1;DDR1;DDR1;DDR1;DDR1;DDR1;DDR1;DDR1;DDR1;DDR1;DDR1;DDR1;DDR1;DDR1;DDR1;DDR1	TSS1500;TSS1500;TSS1500;TSS1500;TSS1500;TSS1500;TSS1500;TSS1500;TSS1500;TSS1500;TSS1500;TSS1500;TSS1500;TSS1500;TSS1500;TSS1500	NM_001387917.1_7;NM_001297653.2_7;NM_001387906.1_7;NM_001297654.2_7;NM_013994.3_7;NM_001387916.1_7;NM_013993.3_7;NM_001387913.1_7;NM_001387907.1_7;NM_001387898.1_7;NM_001387904.1_7;NM_001387914.1_7;NM_001387902.1_7;NM_001954.5_7;NM_001387895.1_7;NM_001387903.1_7		Unclassified
cg09756089	cg09756089_TC11	chr11	14975451	-	chr11:14971906-14972115;chr11:14973582-14974362	Shore
cg12536891	cg12536891_TC11	chr11	72333785	-		OpenSea					Unclassified_Cell_type_specific
cg19593741	cg19593741_TC11	chr6	31766440	-		OpenSea	SAPCD1-AS1	TSS1500	NR_126423.1_6
cg13296579	cg13296579_BC11	chr11	133065067	-		OpenSea
cg03943218	cg03943218_TC11	chr10	100659843	-	chr10:100654668-100656723;chr10:100659390-100659911	Island						DMR
cg23467008	cg23467008_BC11	chr6	151807402	+	chr6:151807687-151808636	Shore	ESR1;ESR1;ESR1;ESR1;ESR1;ESR1;ESR1;ESR1	5UTR;exon_1;5UTR;exon_1;5UTR;exon_1;TSS1500;TSS1500	NM_001122740.2;NM_001122740.2;NM_001385569.1;NM_001385569.1;NM_001385571.1;NM_001385571.1;NM_001385572.1;NM_000125.4		Unclassified_Cell_type_specific
cg05987787	cg05987787_TC11	chr6	158027476	+		OpenSea					Promoter_Associated
cg02933228	cg02933228_TC11	chr11	64843615	-	chr11:64844255-64845162	Shore					Promoter_Associated
cg02845274	cg02845274_BC11	chr7	48454765	-	chr7:48454764-48455156	Island
cg26466587	cg26466587_BC11	chr6	99994244	+	chr6:99993530-99994276	Island	MCHR2;MCHR2	TSS200;TSS200	NM_001040179.2;NM_032503.3
cg26865494	cg26865494_BC11	chr10	127374309	+		OpenSea
cg01504690	cg01504690_TC11	chr11	11010589	-		OpenSea					Unclassified_Cell_type_specific
cg21069942	cg21069942_BC11	chr11	69868693	+	chr11:69868590-69868852	Island
cg15997393	cg15997393_TC11	chr7	1922233	-		OpenSea					Promoter_Associated_Cell_type_specific
cg21585707	cg21585707_BC11	chr7	5495671	-	chr7:5494753-5495135	Shore					Unclassified	RDMR
cg26843486	cg26843486_BC11	chr7	1608183	+	chr7:1603987-1604212	Shelf					Unclassified_Cell_type_specific
cg01252023	cg01252023_BC11	chr11	67440103	-	chr11:67435848-67436191;chr11:67443648-67443853	Shelf
cg06365535	cg06365535_TC11	chr17	61456741	-	chr17:61451618-61452905;chr17:61454362-61455072;chr17:61456360-61457893	Island					Unclassified_Cell_type_specific
cg05678749	cg05678749_TC11	chr15	26971672	+	chr15:26967755-26968249;chr15:26970804-26971709	Island
cg09874822	cg09874822_BC11	chr16	1153997	-	chr16:1149824-1150098;chr16:1152414-1154624;chr16:1157042-1157948	Island	CACNA1H;CACNA1H	exon_2;exon_2	NM_001005407.2;NM_021098.3			DMR
cg03840467	cg03840467_BC11	chr17	77282080	-	chr17:77280888-77282090	Island	SEPTIN9-DT	TSS200	NR_136503.1_2
cg11597157	cg11597157_TC11	chr15	89628412	-	chr15:89628434-89628673	Shore	KIF7;KIF7	3UTR;exon_19	NM_198525.3;NM_198525.3
cg20574436	cg20574436_TC11	chr14	99235079	-		OpenSea
cg07106394	cg07106394_BC11	chr14	103905949	+		OpenSea					Unclassified_Cell_type_specific
cg25677261	cg25677261_TC11	chr15	101469651	+		OpenSea
cg06178563	cg06178563_TC11	chr20	21514074	-	chr20:21510655-21513742;chr20:21515241-21515447;chr20:21515747-21516076	Shore	NKX2-2	TSS200	NM_002509.4			DMR
cg00537837	cg00537837_TC11	chr16	85329603	+	chr16:85329510-85329754	Island
cg04178858	cg04178858_TC11	chr17	40177917	+	chr17:40177606-40178543	Island	RAPGEFL1	exon_1	NM_016339.6		Gene_Associated_Cell_type_specific
cg12068816	cg12068816_TC11	chr22	39994591	+	chr22:39994480-39995486	Island	FAM83F	TSS1500	NM_138435.4		Unclassified
cg23112821	cg23112821_BC11	chr14	100192565	+	chr14:100192759-100193274	Shore					Promoter_Associated
cg15951188	cg15951188_TC11	chr17	7929362	-	chr17:7929214-7929846;chr17:7931853-7932251	Island	KCNAB3	exon_1	NM_004732.4
cg24632582	cg24632582_TC11	chr15	40941503	+	chr15:40941635-40942193	Shore
cg16572375	cg16572375_BC11	chr13	26051628	-	chr13:26050587-26052127	Island	SHISA2;SHISA2	exon_1;5UTR	NM_001007538.2;NM_001007538.2			DMR
cg23479730	cg23479730_BC11	chr14	99215420	+		OpenSea
cg19618897	cg19618897_BC11	chr17	67246776	+	chr17:67244609-67246382	Shore
cg26772894	cg26772894_TC11	chr16	85088952	-		OpenSea	KIAA0513;KIAA0513;KIAA0513;KIAA0513;KIAA0513;KIAA0513;KIAA0513;KIAA0513	exon_13;3UTR;exon_12;3UTR;exon_13;3UTR;exon_13;3UTR	NM_001286565.1;NM_001286565.1;NM_001286566.2;NM_001286566.2;NM_001388359.1;NM_001388359.1;NM_014732.4;NM_014732.4		Unclassified_Cell_type_specific
cg04999824	cg04999824_BC11	chr17	78971675	-		OpenSea	LGALS3BP	exon_6	NM_005567.4		Unclassified
cg21517792	cg21517792_TC11	chr14	105419194	+	chr14:105414975-105415410;chr14:105419676-105420248	Shore	LOC100507437;LOC100507437;MTA1;MTA1	exon_1;exon_1;TSS1500;TSS1500	NR_125384.1;NR_125385.1;NM_001203258.2;NM_004689.4
cg14239592	cg14239592_TC11	chr19	58203884	-	chr19:58203853-58204666	Island
cg08182193	cg08182193_BC11	chr14	105475906	-	chr14:105474251-105475563;chr14:105477813-105479363	Shore	CRIP2;CRIP2	exon_1;TSS1500	NR_073084.1;NR_073085.2		Unclassified_Cell_type_specific
cg10530851	cg10530851_TC11	chr14	36582212	-	chr14:36580128-36582521;chr14:36583332-36583633;chr14:36583929-36584485	Island						DMR
cg23557341	cg23557341_BC11	chr11	61764660	+		OpenSea
cg25583253	cg25583253_TC11	chr1	151132993	+	chr1:151131209-151133624	Island	SEMA6C;SEMA6C;SEMA6C	exon_20;exon_19;exon_19	NM_001178061.3;NM_001178062.3;NM_030913.6
cg06586615	cg06586615_TC11	chr1	155135172	+	chr1:155135531-155136135	Shore	SLC50A1;SLC50A1;SLC50A1;SLC50A1;SLC50A1;SLC50A1;SLC50A1;SLC50A1;SLC50A1;SLC50A1	TSS1500;TSS1500;TSS1500;TSS1500;TSS1500;TSS1500;TSS1500;TSS1500;TSS1500;TSS1500	NM_001287586.2;NM_001287589.2;NM_001122837.2;NM_001287588.2;NM_001122839.2;NM_018845.4;NM_001287587.2;NM_001287592.2;NM_001287591.2;NM_001287590.2		Promoter_Associated
cg00978634	cg00978634_TC11	chr11	120564278	-	chr11:120564113-120565231	Island	GRIK4;GRIK4	TSS200;TSS200	NM_001282473.3;NM_001282470.3			DMR
cg15759827	cg15759827_TC11	chr3	50155296	-	chr3:50154538-50155697	Island	SEMA3F	TSS200	NM_004186.5		Unclassified
cg04545015	cg04545015_TC11	chr1	36100425	+		OpenSea					Unclassified
cg22600925	cg22600925_BC11	chr9	134643509	+	chr9:134641665-134642551	Shore					Unclassified
cg11858114	cg11858114_TC11	chr20	3682428	+	chr20:3681663-3682540	Island	ADAM33;ADAM33;ADAM33	TSS1500;TSS1500;TSS1500	NM_025220.5;NM_001282447.3;NM_153202.4
cg15088490	cg15088490_TC11	chr9	137033154	-	chr9:137030791-137031544	Shore	LINC02908;FUT7	exon_2;TSS1500	NR_171031.1;NM_004479.4
cg10405150	cg10405150_BC11	chr19	58155123	-	chr19:58154656-58155466	Island					Unclassified	DMR
cg12226041	cg12226041_BC11	chr16	57628187	-		OpenSea	ADGRG1;ADGRG1;ADGRG1;ADGRG1;ADGRG1;ADGRG1;ADGRG1	TSS1500;TSS1500;TSS1500;TSS1500;TSS1500;TSS1500;TSS1500	NM_001370454.1;NM_201525.4;NM_001370429.1;NM_001145773.3;NM_001145771.3;NM_201524.4;NM_001145772.3		Unclassified_Cell_type_specific
cg24488810	cg24488810_TC11	chr9	114504536	+	chr9:114504188-114505814	Island	WHRN;WHRN;WHRN	exon_1;exon_1;TSS1500	NM_001173425.2;NM_015404.4;NM_001083885.3
cg01990592	cg01990592_BC11	chr1	151132962	-	chr1:151131209-151133624	Island	SEMA6C;SEMA6C;SEMA6C	exon_20;exon_19;exon_19	NM_001178061.3;NM_001178062.3;NM_030913.6
cg19723436	cg19723436_BC11	chr17	82445378	-	chr17:82444493-82444875;chr17:82443768-82443982	Shore
cg11196350	cg11196350_TC11	chr14	93939361	+	chr14:93938889-93939824	Island	ASB2;ASB2	exon_8;exon_6	NM_001202429.2_2;NM_016150.5_2
cg16178058	cg16178058_BC11	chr11	128465747	-		OpenSea					Unclassified_Cell_type_specific
cg14328664	cg14328664_TC11	chr8	19313689	-	chr8:19313488-19314545	Island	SH2D4A;SH2D4A;SH2D4A;SH2D4A;SH2D4A;SH2D4A	TSS1500;TSS1500;TSS200;TSS200;TSS200;TSS200	NM_001363111.2;NM_001174159.2;NM_001174160.2;NM_001363110.2;NM_022071.4;NR_156444.2		Unclassified_Cell_type_specific
cg08927443	cg08927443_TC11	chr18	28177601	-	chr18:28175450-28178211	Island	CDH2	TSS1500	NM_001792.5			DMR
cg00081270	cg00081270_TC11	chr20	13995234	-	chr20:13995122-13996422	Island	SEL1L2;SEL1L2;SEL1L2;MACROD2;MACROD2;MACROD2	5UTR;exon_1;exon_1;TSS1500;TSS1500;TSS1500	NM_001363752.2;NM_001363752.2;NR_073207.2;NM_080676.6;NM_001351663.2;NM_001351661.2
cg13493207	cg13493207_TC11	chr16	57628167	-		OpenSea	ADGRG1;ADGRG1;ADGRG1;ADGRG1;ADGRG1;ADGRG1;ADGRG1	TSS1500;TSS1500;TSS1500;TSS1500;TSS1500;TSS1500;TSS1500	NM_001370454.1;NM_201525.4;NM_001370429.1;NM_001145773.3;NM_001145771.3;NM_201524.4;NM_001145772.3		Unclassified_Cell_type_specific
cg05238495	cg05238495_BC11	chr4	689047	+	chr4:686258-686577;chr4:688935-689192;chr4:687524-687725	Island	SLC49A3;SLC49A3;SLC49A3;SLC49A3;SLC49A3;SLC49A3;SLC49A3	exon_1;exon_1;exon_1;exon_1;exon_1;exon_1;exon_1	NM_001294341.2;NM_001294342.2;NM_001378059.1;NM_001378060.1;NM_001378061.1;NM_001378062.1;NM_032219.4		Unclassified_Cell_type_specific
cg12843240	cg12843240_BC11	chr3	14791867	-		OpenSea					Unclassified
cg02747254	cg02747254_BC11	chr16	29926862	+	chr16:29925717-29926440	Shore	KCTD13;KCTD13	TSS1500;TSS1500	NM_178863.5;NR_110933.2		Promoter_Associated
cg07207652	cg07207652_TC11	chr17	47720891	+		OpenSea					Unclassified_Cell_type_specific
cg27122441	cg27122441_BC11	chr22	17777645	-	chr22:17773849-17774611	Shelf	LINC00528	exon_1	NR_103718.1		Promoter_Associated
cg02737268	cg02737268_TC11	chr20	3799535	-	chr20:3795551-3795772;chr20:3795971-3796727	Shelf	CDC25B	TSS1500	NM_001287524.2		Promoter_Associated
cg13407335	cg13407335_BC11	chr17	7929534	+	chr17:7929214-7929846;chr17:7931853-7932251	Island	KCNAB3;KCNAB3	exon_1;5UTR	NM_004732.4;NM_004732.4
cg16822939	cg16822939_BC11	chr20	45293534	+	chr20:45293309-45294002	Island	MATN4;MATN4;MATN4;MATN4;MATN4;MATN4;MATN4;MATN4;MATN4;MATN4	3UTR;exon_10;3UTR;exon_9;3UTR;exon_11;3UTR;exon_9;3UTR;exon_8	NM_001393530.1;NM_001393530.1;NM_001393531.1;NM_001393531.1;NM_003833.5;NM_003833.5;NM_030590.4;NM_030590.4;NM_030592.4;NM_030592.4		Unclassified
cg04718447	cg04718447_BC11	chr16	85485383	+	chr16:85485503-85485751	Shore
cg18410685	cg18410685_TC11	chr14	34369497	+		OpenSea
cg12125332	cg12125332_TC11	chr14	75069858	-	chr14:75069122-75069673	Shore	ACYP1;ACYP1	TSS1500;TSS1500	NM_001302617.2;NR_126394.2		Unclassified_Cell_type_specific
cg02374745	cg02374745_TC11	chr17	6776245	+	chr17:6775886-6776391	Island	FBXO39;FBXO39	5UTR;exon_1	NM_153230.3;NM_153230.3
cg05644767	cg05644767_BC11	chr16	31354797	-		OpenSea	ITGAX;ITGAX	TSS1500;TSS1500	NM_001286375.2;NM_000887.5
cg20937934	cg20937934_BC11	chr18	23872824	-		OpenSea	LAMA3;LAMA3	TSS200;TSS200	NM_001127718.4;NM_000227.6			DMR
cg14365070	cg14365070_TC11	chr17	49964206	+	chr17:49963832-49965700	Island					Unclassified_Cell_type_specific
cg08343644	cg08343644_TC11	chr16	57628148	-		OpenSea	ADGRG1;ADGRG1;ADGRG1;ADGRG1;ADGRG1;ADGRG1;ADGRG1	TSS1500;TSS1500;TSS1500;TSS1500;TSS1500;TSS1500;TSS1500	NM_001370454.1;NM_201525.4;NM_001370429.1;NM_001145773.3;NM_001145771.3;NM_201524.4;NM_001145772.3		Unclassified_Cell_type_specific
cg16408865	cg16408865_BC11	chr12	69359339	-	chr12:69359725-69360308	Shore	YEATS4;YEATS4	TSS1500;TSS1500	NM_001300950.2;NM_006530.4		Promoter_Associated
cg14230238	cg14230238_TC11	chr19	6066860	+		OpenSea
cg20742385	cg20742385_BC11	chr13	112979340	-	chr13:112979529-112979751;chr13:112981340-112981585;chr13:112981340-112981585	Shore	MCF2L	TSS200	NM_001320816.2
cg00940577	cg00940577_TC11	chr17	30476866	-	chr17:30477318-30477675	Shore	GOSR1;GOSR1;GOSR1	TSS1500;TSS1500;TSS1500	NM_001007025.2;NM_004871.3;NM_001007024.2		Promoter_Associated
cg01552919	cg01552919_BC11	chr4	908059	+	chr4:904242-904744;chr4:905986-906197	Shore
cg18468354	cg18468354_TC11	chr14	36524312	+	chr14:36517157-36521371;chr14:36521668-36522004;chr14:36522389-36523283;chr14:36524283-36525283	Island
cg10281977	cg10281977_TC11	chr14	104604527	+	chr14:104604181-104605126	Island	TMEM179;TMEM179	exon_1;exon_1	NM_001286389.2_2;NM_001286390.2_2			DMR
cg22451356	cg22451356_TC11	chr1	6099457	-		OpenSea	KCNAB2;KCNAB2;KCNAB2;KCNAB2;KCNAB2;KCNAB2;KCNAB2;KCNAB2;KCNAB2;KCNAB2;KCNAB2;KCNAB2	exon_16;3UTR;exon_16;3UTR;exon_16;3UTR;exon_14;3UTR;exon_16;3UTR;exon_15;3UTR	NM_001199860.2;NM_001199860.2;NM_001199861.2;NM_001199861.2;NM_001199862.2;NM_001199862.2;NM_001199863.2;NM_001199863.2;NM_003636.4;NM_003636.4;NM_172130.3;NM_172130.3		Gene_Associated_Cell_type_specific
cg26495711	cg26495711_BC11	chr2	239247584	+		OpenSea					Unclassified_Cell_type_specific
cg01470088	cg01470088_TC11	chr10	59176605	-	chr10:59176067-59177289	Island	PHYHIPL;PHYHIPL;CCEPR	TSS1500;TSS200;TSS200	NM_001143774.2;NM_032439.4;NR_131782.1
cg04328477	cg04328477_BC11	chr16	68236355	-	chr16:68235107-68238240;chr16:68239642-68240181	Island	ESRP2;ESRP2;ESRP2	TSS1500;TSS1500;TSS1500	NM_001365264.1;NM_024939.3;NM_001365265.1		Unclassified_Cell_type_specific
cg04145624	cg04145624_TC11	chr7	1505898	-	chr7:1503644-1504763	Shore					Unclassified_Cell_type_specific
cg25756780	cg25756780_TC11	chr2	120587471	-	chr2:120586974-120587765	Island
cg15775914	cg15775914_TC21	chr1	241635782	-		OpenSea	CHML;CHML;CHML;CHML;CHML;CHML;OPN3;OPN3;OPN3	5UTR;5UTR;5UTR;exon_2;exon_2;exon_1;exon_2;3UTR;exon_2	NM_001381853.1;NM_001381854.1;NM_001821.4;NM_001381853.1;NM_001381854.1;NM_001821.4;NM_001381855.1;NM_001381856.1;NM_001381856.1
cg13870866	cg13870866_TC21	chr7	35253519	+	chr7:35253374-35255063;chr7:35257310-35258607	Island	TBX20;TBX20	exon_1;exon_1	NM_001077653.2;NM_001166220.1		Unclassified_Cell_type_specific
cg12000587	cg12000587_TC21	chr17	31859611	+	chr17:31858745-31859561	Shore	COPRS;COPRS	TSS1500;TSS1500	NM_001330176.2;NM_018405.4		Promoter_Associated
cg12067764	cg12067764_TC21	chr1	153789768	-		OpenSea
cg16744741	cg16744741_TC21	chr4	81204871	+		OpenSea	PRKG2;PRKG2;PRKG2	exon_2;exon_2;exon_2	NM_001282485.2;NM_001363401.2;NM_006259.3
cg15656257	cg15656257_BC21	chr12	122965669	-	chr12:122966321-122966660	Shore
cg15736165	cg15736165_BC21	chr15	83282980	+	chr15:83283435-83285178	Shore
cg05488632	cg05488632_TC21	chr19	15232363	-	chr19:15231815-15232370;chr19:15233280-15233608	Island	EPHX3;EPHX3	exon_1;5UTR	NM_024794.3;NM_024794.3		Unclassified_Cell_type_specific
cg14123992	cg14123992_TC21	chr19	44904611	-	chr19:44908463-44909343	Shelf	APOE;APOE;APOE;APOE	TSS1500;TSS1500;TSS1500;TSS1500	NM_001302689.2;NM_000041.4;NM_001302691.2;NM_001302688.2
cg06806958	cg06806958_TC21	chr10	23694757	+	chr10:23693453-23693660;chr10:23694437-23696049	Island	KIAA1217;KIAA1217	5UTR;exon_1	NM_001098500.3;NM_001098500.3
cg07547549	cg07547549_TC21	chr20	46029586	+	chr20:46028824-46029799;chr20:46030301-46030604	Island					Unclassified_Cell_type_specific
cg10084993	cg10084993_BC21	chr16	2027646	+	chr16:2026890-2027469	Shore					Unclassified
cg26954174	cg26954174_BC21	chr16	50696902	+		OpenSea	NOD2	TSS200	NM_022162.3		Unclassified_Cell_type_specific
cg19125999	cg19125999_BC21	chr1	26960791	+	chr1:26959574-26960610	Shore	KDF1	TSS1500	NM_152365.3
cg12534424	cg12534424_BC21	chr7	128352262	+	chr7:128350872-128352562	Island	PRRT4;PRRT4	exon_6;exon_5	NM_001174164.2;NM_001395429.1		Unclassified_Cell_type_specific
cg07930752	cg07930752_TC21	chr2	203705232	-		OpenSea	CD28;CD28;CD28	TSS1500;TSS1500;TSS1500	NM_001243078.2;NM_001243077.2;NM_006139.4		Unclassified_Cell_type_specific
cg01479232	cg01479232_BC21	chr20	768348	+		OpenSea	SLC52A3;SLC52A3;SLC52A3;SLC52A3;SLC52A3;SLC52A3	5UTR;exon_2;5UTR;exon_2;5UTR;exon_1	NM_001370085.1;NM_001370085.1;NM_001370086.1;NM_001370086.1;NM_033409.4;NM_033409.4		Unclassified_Cell_type_specific
cg19247475	cg19247475_BC21	chr5	141410178	-	chr5:141409527-141410195;chr5:141407880-141408477	Island	PCDHGB6;PCDHGB6;PCDHGB6	exon_1;exon_1;exon_1	NM_001386906.1;NM_018926.3;NM_032100.1
cg12966875	cg12966875_BC21	chr20	45255105	+		OpenSea	SLPI	TSS1500	NM_003064.4
cg11438428	cg11438428_TC21	chr10	23192665	-	chr10:23191768-23193526;chr10:23194968-23195569	Island	PTF1A	exon_1	NM_178161.3			DMR
cg04088697	cg04088697_TC21	chr7	96997738	-		OpenSea
cg02162453	cg02162453_BC21	chr6	44131913	+	chr6:44126971-44128397	Shelf
cg13903421	cg13903421_BC21	chr2	218873992	+	chr2:218871410-218871870;chr2:218873359-218874066	Island	WNT6;WNT6	exon_4;3UTR	NM_006522.4;NM_006522.4		Unclassified_Cell_type_specific
cg14507891	cg14507891_TC21	chr3	49171081	-	chr3:49171196-49171763	Shore	KLHDC8B	TSS1500	NM_173546.3		Promoter_Associated
cg14556323	cg14556323_TC21	chr2	5561277	+		OpenSea
cg25673593	cg25673593_BC21	chr17	39621872	+	chr17:39617670-39618338	Shelf					Unclassified
cg06369624	cg06369624_TC21	chr20	45098714	+	chr20:45097656-45098731;chr20:45100874-45101150	Island					Promoter_Associated_Cell_type_specific
cg11848563	cg11848563_TC21	chr1	63322886	-	chr1:63316723-63324800	Island	FOXD3;FOXD3-AS1;FOXD3-AS1;FOXD3	5UTR;TSS1500;TSS1500;exon_1	NM_012183.3;NR_121634.1;NR_121635.1;NM_012183.3			DMR
cg09297903	cg09297903_BC21	chr8	42377280	+		OpenSea	DKK4	TSS200	NM_014420.3
cg25248792	cg25248792_BC21	chr16	90020192	+	chr16:90018701-90020011;chr16:90022507-90023005	Shore	DBNDD1;DBNDD1;DBNDD1	TSS1500;TSS1500;TSS1500	NM_001042610.3;NM_001288708.2;NM_001288709.2
cg25352208	cg25352208_BC21	chr1	9807615	+		OpenSea
cg25358853	cg25358853_TC21	chr3	46407140	+		OpenSea	CCRL2;CCRL2;CCR5AS	TSS1500;TSS200;TSS200	NM_001130910.2;NM_003965.5;NR_125406.1		Unclassified_Cell_type_specific
cg12166662	cg12166662_TC21	chr5	93571145	-	chr5:93570533-93573169	Island	NR2F1-AS1	exon_1	NR_109825.1
cg23635560	cg23635560_BC21	chr2	27250501	-		OpenSea					Unclassified
cg10209886	cg10209886_TC21	chr18	37253600	+	chr18:37253591-37254643	Island
cg16570507	cg16570507_BC21	chr10	86264841	-	chr10:86262883-86263522	Shore	MIR346	TSS200	NR_029907.1
cg25047092	cg25047092_TC21	chr2	61764770	-	chr2:61763779-61764697	Shore					Promoter_Associated
cg20189674	cg20189674_BC21	chr17	36937754	+	chr17:36934599-36943576	Island	LHX1;LHX1;LHX1-DT;LHX1-DT;LHX1-DT;LHX1-DT	5UTR;exon_1;TSS1500;TSS1500;TSS1500;TSS1500	NM_005568.5_2;NM_005568.5_2;NR_135668.1_2;NR_135669.1_2;NR_135670.1_2;NR_135671.1_2			DMR
cg00387768	cg00387768_BC21	chr5	149940254	-		OpenSea
cg16181396	cg16181396_TC21	chr3	147408419	-	chr3:147409201-147411212	Shore	ZIC1	TSS1500	NM_003412.4
cg03485669	cg03485669_TC21	chr8	13159126	+		OpenSea
cg24027996	cg24027996_TC21	chr12	111396923	-	chr12:111397065-111397281	Shore					Unclassified
cg02942825	cg02942825_TC21	chr19	45682090	-	chr19:45677962-45678197;chr19:45681541-45681878	Shore	GIPR;GIPR;GIPR;GIPR	exon_14;3UTR;exon_13;3UTR	NM_000164.4;NM_000164.4;NM_001308418.2;NM_001308418.2		Promoter_Associated
cg19699090	cg19699090_BC21	chr6	36841118	+	chr6:36839105-36841032	Shore	CPNE5;CPNE5	TSS1500;TSS1500	NM_001376889.1;NR_164866.1
cg22737154	cg22737154_BC21	chr2	64404480	+		OpenSea
cg06809522	cg06809522_BC21	chr14	102565639	+		OpenSea
cg12878812	cg12878812_TC21	chr12	118981891	-	chr12:118980786-118981029;chr12:118981300-118982005	Island	SRRM4	exon_1	NM_194286.4			RDMR
cg13075942	cg13075942_BC21	chr14	68569167	+		OpenSea
cg08161931	cg08161931_BC21	chr8	143954234	-	chr8:143950281-143950795;chr8:143953490-143954184	Shore	PLEC	TSS1500	NM_201379.3
cg13688769	cg13688769_BC21	chr3	73625212	+	chr3:73624079-73625224	Island	PDZRN3	TSS1500	NM_015009.3
cg15765486	cg15765486_TC21	chr4	134201952	-		OpenSea	PABPC4L;PABPC4L	TSS200;TSS200	NM_001363585.1;NM_001114734.2
cg11052202	cg11052202_TC21	chr6	98842670	+	chr6:98842403-98842895;chr6:98843451-98843904;chr6:98844873-98845449	Island
cg20710709	cg20710709_TC21	chr14	36666466	-	chr14:36666308-36667143;chr14:36662568-36663580	Island	PAX9;PAX9	exon_3;exon_4	NM_001372076.1;NM_006194.4
cg17754830	cg17754830_TC21	chr12	6915814	-	chr12:6914097-6914925	Shore
cg07573985	cg07573985_BC21	chr6	33418690	+	chr6:33417901-33418485	Shore	SYNGAP1;SYNGAP1;CUTA;CUTA;CUTA;CUTA;CUTA	TSS1500;TSS1500;TSS1500;TSS1500;TSS1500;TSS1500;TSS1500	NM_001130066.2_2;NM_006772.3_2;NM_015921.3_2;NM_001014838.2_2;NM_001014837.2_2;NM_001014840.2_2;NM_001014433.3_2		Promoter_Associated
cg02760293	cg02760293_TC21	chr5	146879222	-	chr5:146877783-146879012	Shore	PPP2R2B;PPP2R2B;PPP2R2B;PPP2R2B	TSS1500;TSS1500;TSS1500;TSS1500	NM_001271948.2;NM_181675.4;NR_073526.2;NR_073527.2
cg00793186	cg00793186_TC21	chr5	139903515	+	chr5:139903765-139904697	Shore
cg04461228	cg04461228_TC21	chr5	93570972	+	chr5:93570533-93573169	Island	NR2F1-AS1	exon_1	NR_109825.1		Unclassified_Cell_type_specific
cg17546247	cg17546247_TC21	chr3	147407927	-	chr3:147409201-147411212	Shore	ZIC1;ZIC4;ZIC4	TSS1500;TSS1500;TSS1500	NM_003412.4;NM_032153.6;NM_001243256.2
cg05541640	cg05541640_BC21	chr3	51974724	-	chr3:51973694-51974232;chr3:51974927-51975360	Shore	ABHD14A;ABHD14A-ACY1;ABHD14B;ABHD14B;ABHD14B	TSS1500;TSS1500;TSS1500;TSS1500;TSS200	NM_015407.5;NM_001316331.2;NM_032750.3;NM_001146314.2;NM_001254753.1		Promoter_Associated
cg05658182	cg05658182_TC21	chr4	8580838	-	chr4:8580486-8581637	Island	GPR78;GPR78	5UTR;exon_1	NM_080819.5;NM_080819.5		Unclassified
cg05664888	cg05664888_BC21	chr21	33374758	-		OpenSea					Unclassified
cg08463758	cg08463758_TC21	chr20	41367009	+	chr20:41365905-41366876	Shore	EMILIN3	TSS200	NM_052846.2
cg06212823	cg06212823_TC21	chr2	98087208	+	chr2:98086891-98087426	Island	VWA3B;VWA3B;VWA3B;VWA3B;VWA3B	5UTR;exon_1;exon_1;exon_1;exon_1	NM_144992.5;NM_144992.5;NR_144296.2;NR_144297.2;NR_144298.2		Unclassified
cg03522132	cg03522132_TC21	chr2	74497913	+	chr2:74497912-74499911	Island	LBX2;LBX2;LBX2;LBX2	3UTR;3UTR;exon_2;exon_2	NM_001009812.2;NM_001282430.2;NM_001009812.2;NM_001282430.2
cg03534662	cg03534662_BC21	chr3	45594733	+	chr3:45593598-45594440	Shore	LIMD1	TSS200	NM_014240.3
cg27447795	cg27447795_BC21	chr1	45843421	-		OpenSea
cg03963391	cg03963391_TC21	chr16	35574108	+	chr16:35574084-35575503	Island
cg11835347	cg11835347_BC21	chr1	112705610	-	chr1:112706720-112707576	Shore					Unclassified
cg25865528	cg25865528_BC21	chr19	35496172	-		OpenSea					Unclassified
cg07660671	cg07660671_BC21	chr8	10729457	-	chr8:10726306-10726746;chr8:10729103-10729376;chr8:10729794-10733599	Shore	LOC102723313	exon_1	NR_146188.1_2
cg05324516	cg05324516_TC21	chr10	29132428	+		OpenSea
cg08784091	cg08784091_BC21	chr6	31702228	+	chr6:31702817-31703497	Shore	MIR4646	TSS1500	NR_039789.1_7
cg14188401	cg14188401_BC21	chr3	134378842	+	chr3:134373415-134374899	Shelf					Unclassified
cg14611683	cg14611683_TC21	chr1	44986908	+	chr1:44986350-44986772	Shore	EIF2B3;EIF2B3;EIF2B3	TSS1500;TSS1500;TSS1500	NM_001166588.3;NM_020365.5;NM_001261418.2		Promoter_Associated
cg02301528	cg02301528_TC21	chr12	12786585	+	chr12:12786779-12787457	Shore					Promoter_Associated
cg26985711	cg26985711_TC21	chr12	91178499	+		OpenSea	DCN;DCN;DCN;DCN;DCN;DCN	exon_2;exon_2;exon_1;exon_1;exon_1;exon_1	NM_001920.5;NM_133503.4;NM_133504.3;NM_133505.3;NM_133506.3;NM_133507.3		Unclassified_Cell_type_specific
cg06029905	cg06029905_BC21	chr11	2134291	+	chr11:2132803-2133110;chr11:2137721-2141254	Shore	MIR483	TSS200	NR_030158.1
cg14914422	cg14914422_BC21	chr1	46493184	+	chr1:46489121-46491449	Shore
cg15514496	cg15514496_BC21	chr18	12287562	-	chr18:12287272-12287563	Island
cg19702182	cg19702182_TC21	chr2	201158836	+		OpenSea	CFLAR-AS1	TSS1500	NR_040030.1
cg04554928	cg04554928_TC21	chr6	30172454	-	chr6:30171941-30172486	Island	TRIM15;TRIM15	exon_7;3UTR	NM_033229.3_8;NM_033229.3_8
cg07024568	cg07024568_TC21	chr15	71323618	-		OpenSea
cg17202781	cg17202781_TC21	chr3	4977532	+	chr3:4978191-4980538	Shore					Promoter_Associated
cg17326451	cg17326451_BC21	chr7	87346218	+	chr7:87345424-87345772	Shore	TP53TG1	TSS1500	NR_015381.1		Unclassified
cg04766061	cg04766061_BC21	chr17	32483836	-	chr17:32486159-32488221	Shelf					Gene_Associated
cg18580322	cg18580322_BC21	chr14	30558609	+	chr14:30558927-30559606	Shore	G2E3;G2E3	TSS1500;TSS1500	NM_001308097.2;NM_017769.5		Promoter_Associated
cg06946371	cg06946371_TC21	chr5	174724103	-	chr5:174721146-174721481;chr5:174724475-174725361	Shore	MSX2;MSX2	TSS1500;TSS1500	NM_002449.5;NM_001363626.2		Unclassified_Cell_type_specific
cg04169742	cg04169742_TC21	chr1	206602517	+		OpenSea
cg09021005	cg09021005_TC21	chr12	48118961	+		OpenSea	PFKM;PFKM;PFKM;PFKM;PFKM;PFKM;PFKM;PFKM;PFKM;PFKM;PFKM;PFKM	TSS1500;TSS1500;TSS1500;TSS1500;TSS1500;TSS1500;TSS1500;TSS1500;TSS1500;TSS1500;TSS1500;TSS1500	NM_001354748.2;NM_001363619.2;NM_001354746.2;NM_000289.6;NM_001354745.2;NM_001354744.2;NM_001354740.1;NR_148959.2;NR_148956.2;NR_148958.2;NR_148954.2;NR_148957.2		Promoter_Associated
cg11905007	cg11905007_BC21	chr3	62875396	+	chr3:62873942-62875515	Island	CADPS;CADPS;CADPS;CADPS;CADPS;CADPS	exon_1;5UTR;exon_1;5UTR;exon_1;5UTR	NM_003716.4;NM_003716.4;NM_183393.3;NM_183393.3;NM_183394.3;NM_183394.3
cg25914821	cg25914821_TC21	chr8	127887268	+		OpenSea
cg26325867	cg26325867_BC21	chr6	41430955	-	chr6:41427491-41428546	Shelf
cg09993780	cg09993780_BC21	chr6	31680767	-	chr6:31681304-31681596;chr6:31682871-31683515	Shore	LY6G5C;LY6G5C	exon_1;5UTR	NM_025262.4_7;NM_025262.4_7		Promoter_Associated
cg21485970	cg21485970_TC21	chr8	68625217	-		OpenSea
cg27209729	cg27209729_TC21	chr11	64661453	-	chr11:64660766-64660987	Shore
cg19179801	cg19179801_BC21	chr17	39225583	-	chr17:39224700-39226110	Island	STAC2;STAC2;STAC2;STAC2	5UTR;exon_1;exon_1;5UTR	NM_001351360.2;NM_001351360.2;NM_198993.5;NM_198993.5			DMR
cg22534203	cg22534203_TC21	chr7	28958393	+	chr7:28955615-28958925	Island	TRIL	TSS200	NM_014817.4
cg07502829	cg07502829_TC21	chr13	112053974	+	chr13:112053490-112054382;chr13:112055570-112058351	Island
cg07920503	cg07920503_TC21	chr13	25171268	-	chr13:25169860-25171989	Island	AMER2;AMER2	exon_2;exon_1	NM_199138.2;NM_152704.4		Unclassified_Cell_type_specific	DMR
cg16595241	cg16595241_BC21	chr3	100635541	-		OpenSea	ADGRG7;ADGRG7	5UTR;exon_1	NM_001308362.1;NM_001308362.1
cg01194143	cg01194143_BC21	chr7	7541667	-		OpenSea					Unclassified
cg09684338	cg09684338_TC21	chr1	32274801	-	chr1:32275109-32275943	Shore	LCK;LCK;LCK	exon_3;exon_3;exon_3	NM_001042771.3;NM_001330468.2;NM_005356.5
cg12918576	cg12918576_TC21	chr10	32981059	-	chr10:32980583-32980942	Shore					Promoter_Associated_Cell_type_specific
cg26079706	cg26079706_BC21	chr17	77429098	+		OpenSea					Promoter_Associated
cg24312840	cg24312840_TC21	chr2	80313550	-		OpenSea	CTNNA2;CTNNA2	5UTR;exon_1	NM_001282599.2;NM_001282599.2
cg24463519	cg24463519_BC21	chr19	16906191	+		OpenSea
cg09308553	cg09308553_TC21	chr16	56729661	+	chr16:56730081-56730565	Shore	NUP93	TSS1500	NM_014669.5		Promoter_Associated
cg17184458	cg17184458_TC21	chr17	43656567	-		OpenSea					Unclassified_Cell_type_specific
cg23211736	cg23211736_BC21	chr1	58547148	-	chr1:58546249-58546905	Shore	OMA1;DAB1	TSS1500;TSS1500	NM_145243.5;NM_001379461.1		Promoter_Associated
cg08755130	cg08755130_BC21	chr6	29738101	-		OpenSea	HLA-F-AS1	exon_4	NR_026972.1_6		Unclassified
cg11337097	cg11337097_TC21	chr2	99638418	+		OpenSea
cg19148362	cg19148362_BC21	chr12	3037782	-		OpenSea					Unclassified_Cell_type_specific
cg01838004	cg01838004_TC21	chr9	97307725	+	chr9:97307608-97308069	Island	CCDC180;CCDC180	5UTR;exon_1	NM_020893.6;NM_020893.6
cg25838150	cg25838150_BC21	chr11	77548551	+		OpenSea					Unclassified
cg11569342	cg11569342_TC21	chr16	56709386	-		OpenSea
cg11647493	cg11647493_BC21	chr6	4134251	-	chr6:4134941-4135570;chr6:4135989-4136226	Shore
cg16695258	cg16695258_TC21	chr8	11671393	+		OpenSea
cg05183753	cg05183753_TC21	chr1	239389833	-	chr1:239386955-239388039	Shore
cg05190930	cg05190930_BC21	chr2	38474116	+		OpenSea
cg05823563	cg05823563_BC21	chr9	101487654	-	chr9:101485965-101487219	Shore	PGAP4;PGAP4;PGAP4;PGAP4	TSS1500;TSS1500;TSS1500;TSS1500	NM_001371233.1;NM_001303108.2;NM_001303107.2;NM_032342.3
cg05921148	cg05921148_BC21	chr10	25063704	+		OpenSea	ENKUR	TSS1500	NM_001270383.2
cg13052625	cg13052625_BC21	chr3	47824456	+	chr3:47824855-47825392	Shore					Promoter_Associated
cg18365622	cg18365622_BC21	chr3	12995414	-	chr3:12993350-12995187	Shore					Promoter_Associated
cg18523176	cg18523176_TC21	chr15	88836177	+		OpenSea
cg03771282	cg03771282_BC21	chr2	197198026	-		OpenSea	ANKRD44-AS1	exon_1	NR_135584.1
cg07178006	cg07178006_TC21	chr11	20163172	-	chr11:20159654-20160779;chr11:20163024-20163951	Island					Unclassified_Cell_type_specific	DMR
cg22496306	cg22496306_TC21	chr7	37558790	-		OpenSea
cg04680282	cg04680282_TC21	chr17	75633430	-	chr17:75631462-75631744	Shore	SMIM5	TSS200	NM_001162995.3
cg04695027	cg04695027_TC21	chr11	66026515	+	chr11:66022473-66022697;chr11:66025261-66025462	Shore	CATSPER1	TSS200	NM_053054.4
cg15086543	cg15086543_TC21	chr1	195894569	-		OpenSea
cg02336827	cg02336827_TC21	chr3	45594698	+	chr3:45593598-45594440	Shore	LIMD1	TSS200	NM_014240.3
cg05289668	cg05289668_TC21	chr14	74294411	-		OpenSea					Unclassified
cg05317396	cg05317396_BC21	chr2	237869122	+		OpenSea
cg06697151	cg06697151_BC21	chr3	114900967	+		OpenSea	ZBTB20	TSS1500	NR_121662.3
cg16379910	cg16379910_BC21	chr14	78170387	-		OpenSea	NRXN3;NRXN3;NRXN3;NRXN3;NRXN3;NRXN3;NRXN3;NRXN3;NRXN3;NRXN3	5UTR;exon_1;5UTR;exon_1;5UTR;exon_1;exon_1;exon_1;exon_1;exon_1	NM_001330195.2;NM_001330195.2;NM_001366425.1;NM_001366425.1;NM_001366426.1;NM_001366426.1;NR_073547.2;NR_158973.1;NR_158974.1;NR_158975.1
cg14284824	cg14284824_BC21	chr19	42246976	+	chr19:42242162-42243166;chr19:42244757-42245123	Shore
cg14479754	cg14479754_TC21	chr21	43866572	+	chr21:43864271-43866018	Shore
cg14491209	cg14491209_TC21	chr2	5695689	+	chr2:5691055-5694076;chr2:5695936-5697511	Shore	SOX11;SOX11	exon_1;3UTR	NM_003108.4;NM_003108.4
cg27491613	cg27491613_TC21	chr4	22574755	-		OpenSea
cg12197142	cg12197142_TC21	chr17	75633165	+	chr17:75631462-75631744	Shore	SMIM5	TSS1500	NM_001162995.3		Unclassified
cg12225789	cg12225789_TC21	chr17	38606739	-	chr17:38605690-38606865	Island	SRCIN1	TSS1500	NM_025248.3_2		Unclassified
cg02734692	cg02734692_TC21	chr9	113591365	-		OpenSea	RGS3;RGS3;RGS3;RGS3;RGS3;RGS3;RGS3;RGS3;RGS3	exon_3;exon_11;exon_4;exon_19;exon_3;exon_5;exon_19;exon_12;exon_22	NM_001276260.2;NM_001276261.2;NM_001282922.2;NM_001282923.2;NM_001322215.2;NM_001351526.2;NM_001394167.1;NM_130795.4;NM_144488.8		Unclassified
cg08456236	cg08456236_BC21	chr1	204131019	-		OpenSea
cg21019156	cg21019156_TC21	chr12	71536628	-		OpenSea
cg26834680	cg26834680_TC21	chr1	111271586	-	chr1:111270789-111271231	Shore
cg21216477	cg21216477_BC21	chr12	54046989	+	chr12:54046858-54047759	Island					Unclassified_Cell_type_specific
cg21448513	cg21448513_BC21	chr8	56191079	-		OpenSea
cg00863378	cg00863378_TC21	chr16	56515845	+	chr16:56519617-56520163	Shelf
cg27313642	cg27313642_BC21	chr8	64378985	-	chr8:64377551-64378389	Shore	MIR124-2	TSS200	NR_029669.1
cg24774812	cg24774812_BC21	chr14	63276834	+		OpenSea					Unclassified
cg23049291	cg23049291_TC21	chr1	165235508	-	chr1:165235264-165236270	Island						DMR
cg00148035	cg00148035_TC21	chr12	111105333	-		OpenSea
cg21545859	cg21545859_BC21	chr3	5026352	+	chr3:5026351-5026749	Island
cg21642401	cg21642401_BC21	chrX	73215623	+		OpenSea	NAP1L2	TSS1500	NM_021963.4
cg24207603	cg24207603_TC21	chr5	143176421	-		OpenSea
cg24296397	cg24296397_TC21	chr3	49655104	-		OpenSea	BSN	exon_5	NM_003458.4
cg20588519	cg20588519_TC21	chr16	73060280	-	chr16:73057615-73058999;chr16:73062989-73063216	Shore	ZFHX3	TSS1500	NM_001164766.2
cg23860422	cg23860422_TC21	chr4	139280383	+	chr4:139279910-139280295	Shore	MGARP	TSS200	NM_032623.4
cg12065799	cg12065799_TC21	chr1	38858950	+	chr1:38859143-38860049	Shore
cg19222574	cg19222574_BC21	chr3	126987364	+	chr3:126982529-126984441;chr3:126988775-126989638	Shore
cg22276371	cg22276371_BC21	chr2	232526149	-	chr2:232521904-232524451	Shore	CHRND;CHRND;CHRND;CHRND	TSS200;TSS200;TSS200;TSS200	NM_001256657.2;NM_001311196.2;NM_001311195.2;NM_000751.3
cg04381957	cg04381957_TC21	chr3	16508954	+	chr3:16512820-16513906	Shelf					Unclassified
cg10409919	cg10409919_BC21	chr3	53495989	-	chr3:53493900-53496079	Island						DMR
cg07730360	cg07730360_BC21	chr3	129126783	-		OpenSea
cg10394832	cg10394832_BC21	chr1	111346911	-	chr1:111346516-111346917	Island	PIFO;PIFO;PIFO	exon_2;exon_2;exon_2	NM_001300831.1;NM_181643.6;NR_125338.1		Promoter_Associated
cg26035892	cg26035892_TC21	chr2	173990687	-		OpenSea
cg07026107	cg07026107_BC21	chr4	48270496	+	chr4:48269345-48269812;chr4:48270009-48270281	Shore	TEC	TSS1500	NM_003215.3		Promoter_Associated
cg16386293	cg16386293_BC21	chr1	150508380	+		OpenSea
cg18645642	cg18645642_BC21	chr1	8571697	+		OpenSea
cg14601444	cg14601444_BC21	chr2	74380409	-		OpenSea	DCTN1;DCTN1;DCTN1	TSS200;TSS200;TSS200	NM_004082.5;NM_001190837.2;NM_001135040.3
cg24568579	cg24568579_BC21	chr12	111403220	-	chr12:111405134-111406588	Shore					Unclassified
cg19346202	cg19346202_TC21	chr17	18323197	+		OpenSea	SMCR8;SMCR8	exon_2;3UTR	NM_144775.3_2;NM_144775.3_2		Unclassified
cg17769442	cg17769442_TC21	chr19	45075605	-	chr19:45071608-45071885;chr19:45076063-45076760;chr19:45079079-45079678	Shore	GEMIN7	TSS200	NM_001319055.2		Promoter_Associated
cg12362077	cg12362077_TC21	chr20	2101261	+	chr20:2101638-2103424	Shore	STK35	TSS1500	NM_080836.4
cg07860673	cg07860673_BC21	chr13	27920859	-	chr13:27917351-27918381;chr13:27919864-27921962;chr13:27924089-27924909	Island					Unclassified_Cell_type_specific
cg13617812	cg13617812_BC21	chr15	63402791	+		OpenSea					Unclassified
cg16762030	cg16762030_TC21	chr15	49856037	+		OpenSea
cg08791922	cg08791922_TC21	chr17	34637246	-	chr17:34637356-34638414	Shore	TMEM132E	exon_9	NM_001304438.2		Unclassified
cg02271139	cg02271139_BC21	chr17	81136223	-	chr17:81135898-81136111	Shore					Unclassified_Cell_type_specific
cg19611809	cg19611809_BC21	chr15	52788012	-	chr15:52788261-52791502;chr15:52783990-52785729;chr15:52787023-52787382	Shore					Unclassified_Cell_type_specific
cg10418289	cg10418289_BC21	chr14	22839085	+	chr14:22836684-22837804	Shore
cg01955153	cg01955153_TC21	chr16	50735941	-		OpenSea					Unclassified_Cell_type_specific
cg06451900	cg06451900_BC21	chr15	36880073	-	chr15:36880272-36880817	Shore
cg22777668	cg22777668_BC21	chr12	6772137	-	chr12:6773689-6773940	Shore	LAG3	TSS1500	NM_002286.6		Unclassified
cg07916833	cg07916833_BC21	chr5	90222033	+		OpenSea
cg12753481	cg12753481_BC21	chr4	24914365	+	chr4:24912611-24913255	Shore	CCDC149;CCDC149;CCDC149	TSS1500;TSS1500;TSS1500	NM_001330644.2;NM_001395273.1;NM_001130726.5
cg19792189	cg19792189_TC21	chr2	108987410	+		OpenSea					Unclassified_Cell_type_specific
cg23999953	cg23999953_TC21	chr19	51333977	-		OpenSea
cg00754432	cg00754432_TC21	chr1	118223629	-		OpenSea
cg16698122	cg16698122_BC21	chr7	95545243	+		OpenSea
cg13107648	cg13107648_TC21	chr3	67357975	+		OpenSea					Unclassified_Cell_type_specific
cg24369285	cg24369285_TC21	chr18	28147782	+		OpenSea	CDH2	exon_2	NM_001792.5
cg16000097	cg16000097_BC21	chr20	49969091	-		OpenSea
cg19236287	cg19236287_BC21	chr20	23234960	-		OpenSea
cg16947819	cg16947819_BC21	chr10	30042272	+		OpenSea
cg11339224	cg11339224_BC21	chr2	48952393	+		OpenSea
cg00617180	cg00617180_BC21	chr6	44674314	+		OpenSea
cg06613047	cg06613047_BC21	chr1	207828190	-		OpenSea
cg06006361	cg06006361_BC21	chr5	56900818	-		OpenSea
cg24009544	cg24009544_TC21	chr12	121175661	-		OpenSea
cg17954090	cg17954090_BC21	chr1	115728651	-		OpenSea
cg18216572	cg18216572_BC21	chr22	35882560	-		OpenSea
cg12303009	cg12303009_BC21	chrX	9883309	-		OpenSea
cg25375589	cg25375589_BC21	chr3	43179287	+		OpenSea
cg13364650	cg13364650_BC21	chr9	120985957	+		OpenSea
cg08427005	cg08427005_BC21	chr1	234705863	+		OpenSea					Unclassified_Cell_type_specific
cg19311535	cg19311535_TC21	chr13	46905547	+		OpenSea
cg17432241	cg17432241_BC21	chr19	3155752	+		OpenSea	GNA15-DT	TSS1500	NR_110670.1
cg13976189	cg13976189_TC21	chr20	40893172	+		OpenSea
cg17284491	cg17284491_TC21	chr19	55251235	+		OpenSea
cg03518467	cg03518467_BC21	chr2	181070179	-		OpenSea
cg08516535	cg08516535_BC21	chr22	45605447	-		OpenSea	LINC01589	exon_1	NR_131244.1
cg16495908	cg16495908_BC21	chr19	16351710	+	chr19:16355588-16355826	Shelf
cg09399329	cg09399329_TC21	chr5	78537632	-		OpenSea
cg07657954	cg07657954_TC21	chr11	75597838	-		OpenSea					Unclassified
cg07170983	cg07170983_BC21	chr3	187385986	-		OpenSea
cg11345619	cg11345619_BC21	chr1	56979112	-		OpenSea
cg23990852	cg23990852_TC21	chr2	222058258	-		OpenSea
cg13359595	cg13359595_TC21	chr15	73723251	+		OpenSea
cg27102892	cg27102892_TC21	chr14	75325134	-		OpenSea
cg11094543	cg11094543_BC21	chr2	241298972	-		OpenSea					Promoter_Associated_Cell_type_specific
cg13452961	cg13452961_BC21	chr9	126706706	-	chr9:126705851-126706057	Shore					Unclassified
cg21350880	cg21350880_BC21	chr1	27522922	+		OpenSea					Promoter_Associated
cg10043090	cg10043090_TC21	chr11	1515580	-	chr11:1515499-1515723	Island					Unclassified
cg06207201	cg06207201_BC21	chr16	50667624	-		OpenSea	SNX20;SNX20;SNX20;SNX20;LOC101927272	3UTR;exon_4;3UTR;exon_4;TSS1500	NM_001144972.2;NM_001144972.2;NM_153337.3;NM_153337.3;NR_110908.1		Promoter_Associated
cg06197616	cg06197616_BC21	chr2	127591324	+	chr2:127592710-127593065	Shore					Unclassified
cg05156137	cg05156137_TC21	chr21	34526677	+		OpenSea	RCAN1;RCAN1;RCAN1;RCAN1	exon_1;exon_1;TSS1500;TSS1500	NM_001331016.2;NM_203418.3;NM_001285391.2;NM_001285392.2
cg04546573	cg04546573_TC21	chr2	188333840	+		OpenSea
cg03650189	cg03650189_TC21	chr19	10294407	-	chr19:10289168-10294699;chr19:10295248-10295722	Island	ICAM5	exon_9	NM_003259.4		Unclassified
cg03473042	cg03473042_BC21	chr9	134134892	-	chr9:134135345-134136876	Shore	WDR5;WDR5;WDR5;WDR5;WDR5;WDR5;WDR5;WDR5;WDR5;WDR5;WDR5	TSS1500;TSS1500;TSS1500;TSS1500;TSS1500;TSS1500;TSS1500;TSS1500;TSS1500;TSS1500;TSS1500	NM_001384409.1;NM_001384415.1;NM_001384418.1;NM_001384410.1;NM_001384413.1;NM_001384414.1;NM_001384419.1;NM_001384417.1;NM_001384416.1;NM_017588.3;NM_052821.4
cg03172931	cg03172931_BC21	chr19	8612889	-	chr19:8609453-8609885;chr19:8610413-8610989	Shore					Unclassified_Cell_type_specific
cg21862529	cg21862529_TC21	chr1	41482541	+		OpenSea	EDN2;EDN2;EDN2	exon_3;exon_3;exon_3	NM_001302269.2;NM_001956.5;NR_126098.2
cg20102280	cg20102280_BC21	chr13	46896658	-		OpenSea
cg19942495	cg19942495_TC21	chr17	34157008	+		OpenSea	ASIC2	TSS1500	NM_001094.5
cg19459094	cg19459094_TC21	chr5	177429844	-	chr5:177426021-177427124	Shelf					Promoter_Associated
cg18935453	cg18935453_TC21	chr11	68399562	-		OpenSea
cg18091264	cg18091264_BC21	chr15	66503257	+		OpenSea	SNORD18A;SNORD16;SNORD18B	exon_1;TSS1500;TSS1500	NR_002441.1;NR_002440.1;NR_002442.1
cg17254414	cg17254414_TC21	chr14	103881058	+		OpenSea
cg08261450	cg08261450_BC21	chr12	129900189	+	chr12:129903064-129904230	Shelf
cg07102001	cg07102001_BC21	chr16	87701210	+	chr16:87703046-87703301;chr16:87705011-87705245	Shore
cg13388731	cg13388731_BC21	chr2	219278503	-	chr2:219279157-219279911	Shore	DNAJB2;DNAJB2	TSS1500;TSS1500	NM_001039550.2;NM_006736.6		Unclassified
cg10887181	cg10887181_BC21	chr2	219269602	+		OpenSea
cg27401724	cg27401724_TC21	chr17	45136262	+	chr17:45131980-45133379	Shelf					Promoter_Associated
cg25416125	cg25416125_BC21	chr12	55935831	+	chr12:55932003-55932439	Shelf	DGKA;DGKA	TSS200;TSS200	NM_001351037.1;NM_001351035.1		Unclassified_Cell_type_specific
cg25150199	cg25150199_TC21	chr16	52950	-	chr16:53424-53996	Shore	SNRNP25	TSS1500	NM_024571.4		Promoter_Associated
cg24868150	cg24868150_BC21	chr2	20661893	+	chr2:20665529-20667829	Shelf					Unclassified
cg24535475	cg24535475_BC21	chr12	7060596	-		OpenSea	C1S;C1S;C1S	TSS200;TSS200;TSS200	NM_001734.5;NM_001346850.2;NM_201442.4
cg24214068	cg24214068_TC21	chr8	24913752	-	chr8:24913389-24915034	Island	NEFM;NEFM	TSS1500;TSS200	NM_001105541.2;NM_005382.2		Unclassified_Cell_type_specific
cg23831876	cg23831876_BC21	chr2	64998854	-		OpenSea
cg22545168	cg22545168_TC21	chr19	54354905	+		OpenSea	LAIR1;LAIR1;LAIR1;LAIR1;LAIR1;LAIR1;LAIR1;LAIR1;LAIR1;LAIR1;LAIR1;LAIR1;LAIR1;LAIR1	3UTR;exon_9;3UTR;exon_10;3UTR;exon_10;3UTR;exon_9;3UTR;exon_10;3UTR;exon_9;exon_10;exon_10	NM_001289023.3_5;NM_001289023.3_5;NM_001289025.3_5;NM_001289025.3_5;NM_001289026.3_5;NM_001289026.3_5;NM_001289027.3_5;NM_001289027.3_5;NM_002287.6_5;NM_002287.6_5;NM_021706.5_5;NM_021706.5_5;NR_110279.3_5;NR_110280.3_5		Unclassified
cg15640503	cg15640503_BC21	chr8	144126492	-	chr8:144125640-144126097	Shore					Unclassified
cg04929703	cg04929703_BC21	chr1	90834833	+	chr1:90835422-90836334	Shore
cg25325512	cg25325512_BC21	chr6	37174444	+	chr6:37169294-37171658	Shelf	PIM1;PIM1;PIM1;PIM1	exon_6;3UTR;exon_6;3UTR	NM_001243186.2;NM_001243186.2;NM_002648.4;NM_002648.4
cg25340403	cg25340403_TC21	chr19	43465498	-	chr19:43463095-43464473	Shore	LYPD3	exon_1	NM_014400.3
cg25344672	cg25344672_TC21	chr9	132409820	+	chr9:132406665-132406928;chr9:132409923-132410579	Shore	CFAP77;CFAP77	TSS1500;TSS1500	NM_001282957.2;NM_207417.3		Unclassified_Cell_type_specific
cg25371036	cg25371036_BC21	chr11	94767583	+	chr11:94768200-94769530	Shore	AMOTL1;AMOTL1	TSS1500;TSS1500	NM_001301007.2;NM_130847.3
cg04836038	cg04836038_TC21	chr13	99087128	+	chr13:99086077-99087971	Island	DOCK9-DT;DOCK9;DOCK9;DOCK9	exon_1;TSS1500;TSS1500;TSS1500	NR_047482.1;NM_001130049.2;NM_015296.3;NM_001318849.2		Promoter_Associated
cg04863713	cg04863713_TC21	chr1	150548725	+	chr1:150548873-150549892	Shore	ADAMTSL4;ADAMTSL4;ADAMTSL4;ADAMTSL4;ADAMTSL4	TSS1500;TSS1500;TSS1500;TSS1500;TSS1500	NM_025008.5;NM_001378596.1;NM_019032.6;NM_001288607.2;NM_001288608.2
cg04885881	cg04885881_TC21	chr1	11063061	-	chr1:11058973-11060577	Shelf
cg15648315	cg15648315_TC21	chr13	112647322	+	chr13:112648992-112649226	Shore	ATP11AUN	exon_1	NR_164109.1
cg15693572	cg15693572_BC21	chr3	22370894	+	chr3:22372001-22372874	Shore
cg15703690	cg15703690_TC21	chr7	22727373	-		OpenSea					Unclassified
cg15746187	cg15746187_BC21	chr1	11653066	-	chr1:11648710-11649220;chr1:11650402-11650731;chr1:11654160-11655249	Shore	FBXO44;FBXO44	TSS1500;TSS1500	NM_183412.3;NM_001304791.2
cg18147543	cg18147543_BC21	chr1	15949799	-		OpenSea					Promoter_Associated
cg18148156	cg18148156_BC21	chr10	88668627	+		OpenSea	LIPF;LIPF	exon_5;exon_4	NM_001198829.2;NM_004190.4
cg18236477	cg18236477_TC21	chr13	25468928	-	chr13:25468555-25469348	Island
cg18240400	cg18240400_TC21	chr10	45673149	+	chr10:45672229-45673194	Island	ZFAND4;ZFAND4;ZFAND4;ZFAND4;ZFAND4	TSS1500;TSS1500;TSS1500;TSS1500;TSS1500	NM_001282905.1;NM_001282906.1;NM_001128324.2;NM_174890.4;NR_104256.2
cg18303397	cg18303397_BC21	chr3	129441292	+	chr3:129439759-129440634	Shore	MBD4;MBD4;MBD4;MBD4;MBD4	TSS1500;TSS1500;TSS1500;TSS1500;TSS1500	NM_001276271.2;NM_003925.3;NM_001276272.2;NM_001276270.2;NM_001276273.2		Promoter_Associated
cg02129005	cg02129005_BC21	chr2	86185837	-		OpenSea					Promoter_Associated_Cell_type_specific
cg02151301	cg02151301_TC21	chr20	31513982	+	chr20:31514483-31515053	Shore	HM13;HM13;HM13;HM13	TSS1500;TSS1500;TSS1500;TSS1500	NM_178582.3;NM_030789.4;NM_178581.3;NM_178580.3		Promoter_Associated
cg02153528	cg02153528_BC21	chr12	56224864	-	chr12:56221739-56221983;chr12:56224211-56224590	Shore	NABP2	exon_2	NM_024068.4		Promoter_Associated
cg02154186	cg02154186_BC21	chr8	26513837	-	chr8:26513656-26515314	Island	PNMA2;PNMA2;DPYSL2	5UTR;exon_1;TSS200	NM_007257.6;NM_007257.6;NM_001197293.3		Unclassified_Cell_type_specific
cg20249566	cg20249566_TC21	chr19	16719928	+		OpenSea	NWD1;NWD1;NWD1;NWD1	5UTR;exon_1;5UTR;exon_1	NM_001007525.5;NM_001007525.5;NM_001290355.3;NM_001290355.3
cg20264732	cg20264732_TC21	chr16	68235860	-	chr16:68235107-68238240;chr16:68239642-68240181	Island	ESRP2;ESRP2;ESRP2	exon_1;exon_1;exon_1	NM_001365264.1;NM_001365265.1;NM_024939.3		Unclassified_Cell_type_specific
cg20267005	cg20267005_BC21	chr19	35909147	-		OpenSea	TYROBP;TYROBP;TYROBP;TYROBP;TYROBP	TSS1500;TSS1500;TSS1500;TSS1500;TSS1500	NM_003332.4;NM_198125.3;NM_001173514.2;NM_001173515.2;NR_033390.2
cg20279283	cg20279283_TC21	chr8	11709354	-	chr8:11702087-11705447;chr8:11707708-11710414	Island
cg20300246	cg20300246_TC21	chr9	136204901	-	chr9:136198574-136203626;chr9:136204819-136205410	Island					Unclassified_Cell_type_specific
cg20430101	cg20430101_BC21	chrX	47143761	+	chrX:47144351-47145588	Shore	RBM10;RBM10;RBM10;RBM10;RBM10	TSS1500;TSS1500;TSS1500;TSS1500;TSS1500	NM_152856.3;NM_001204466.2;NM_001204467.2;NM_005676.5;NM_001204468.2
cg20468415	cg20468415_TC21	chr8	41735455	-		OpenSea
cg20468883	cg20468883_TC21	chr15	59690197	-	chr15:59689035-59689596	Shore	BNIP2;BNIP2;BNIP2;BNIP2;BNIP2;BNIP2;BNIP2;BNIP2	TSS1500;TSS1500;TSS1500;TSS1500;TSS1500;TSS1500;TSS1500;TSS1500	NM_001320675.4;NM_001320674.2;NM_004330.4;NM_001368061.1;NM_001368057.1;NM_001368059.1;NM_001368058.1;NM_001368060.1
cg04642300	cg04642300_BC21	chr6	108967389	+		OpenSea
cg04662594	cg04662594_TC21	chr8	22059504	+	chr8:22056764-22057014	Shelf					Unclassified_Cell_type_specific
cg04673446	cg04673446_TC21	chr22	39483946	-	chr22:39487510-39489005	Shelf
cg08694544	cg08694544_TC21	chr19	12835414	+	chr19:12832532-12832847;chr19:12833972-12834485;chr19:12838592-12838919	Shore	RTBDN;RTBDN;RTBDN;RTBDN;RTBDN;RTBDN	exon_1;5UTR;exon_1;5UTR;TSS1500;TSS1500	NM_001270440.2;NM_001270440.2;NM_031429.3;NM_031429.3;NM_001270441.2;NM_001270442.2		Unclassified_Cell_type_specific
cg08743392	cg08743392_TC21	chr20	34955225	+	chr20:34955279-34956043	Shore	GSS;GSS;MYH7B	5UTR;exon_1;TSS1500	NM_001322495.1;NM_001322495.1;NM_020884.7
cg08750326	cg08750326_BC21	chrX	124964160	-		OpenSea	TENM1;TENM1	TSS1500;TSS1500	NM_014253.3;NM_001163279.1
cg02656594	cg02656594_BC21	chr16	27401175	+		OpenSea	IL21R;IL21R	TSS1500;TSS1500	NM_181078.3;NM_181079.5
cg02657721	cg02657721_BC21	chr3	50268399	+		OpenSea	SEMA3B;SEMA3B;SEMA3B-AS1	TSS1500;TSS1500;TSS1500	NM_001290061.1;NM_001290060.2;NR_110702.1
cg02681442	cg02681442_TC21	chr14	28766802	+	chr14:28765683-28768626	Island	FOXG1;FOXG1;FOXG1-AS1	5UTR;exon_1;TSS1500	NM_005249.5;NM_005249.5;NR_125758.1			DMR
cg02716826	cg02716826_TC21	chr9	33447034	+	chr9:33447448-33447826	Shore
cg02727423	cg02727423_BC21	chr14	99792636	-	chr14:99792823-99793892	Shore	EML1;EML1;EML1	TSS1500;TSS1500;TSS1500	NM_001375412.1;NM_004434.3;NM_001008707.2		Unclassified
cg02734358	cg02734358_TC21	chr4	89305923	+	chr4:89307563-89307839	Shore
cg14209784	cg14209784_TC21	chr10	86970104	-	chr10:86968282-86968963;chr10:86970797-86971875	Shore	ADIRF-AS1;ADIRF-AS1;ADIRF-AS1;ADIRF-AS1;ADIRF-AS1;AGAP11	exon_2;exon_2;exon_1;exon_1;exon_1;TSS1500	NR_170181.1;NR_170182.1;NR_170183.1;NR_170184.1;NR_170185.1;NR_171046.1		Unclassified
cg14221171	cg14221171_BC21	chr7	97732447	-	chr7:97731820-97733706	Island
cg14244577	cg14244577_TC21	chr16	70298975	-		OpenSea	DDX19B;DDX19B;DDX19B;DDX19B	TSS1500;TSS200;TSS200;TSS200	NM_007242.7;NM_001257175.2;NM_001014449.3;NM_001014451.3		Promoter_Associated
cg14314729	cg14314729_TC21	chr5	180388975	+	chr5:180389662-180390005	Shore
cg14334310	cg14334310_TC21	chr14	103092165	+	chr14:103091269-103091898	Shore					Unclassified
cg19093820	cg19093820_TC21	chr3	120244361	-		OpenSea	GPR156;GPR156;GPR156;GPR156	exon_2;5UTR;exon_2;5UTR	NM_001168271.2;NM_001168271.2;NM_153002.3;NM_153002.3		Unclassified
cg19111262	cg19111262_BC21	chr1	159946336	-	chr1:159945602-159946007	Shore	IGSF9;IGSF9	TSS1500;TSS1500	NM_001135050.2;NM_020789.4		Unclassified
cg19168338	cg19168338_BC21	chr16	4415730	-	chr16:4415873-4416888	Shore	CORO7;CORO7	5UTR;exon_1	NM_001351729.2_2;NM_001351729.2_2		Promoter_Associated
cg19730092	cg19730092_TC21	chr10	70673041	+	chr10:70672486-70672982	Shore
cg19761273	cg19761273_BC21	chr17	82274220	-	chr17:82272783-82273944	Shore	CSNK1D;CSNK1D;CSNK1D;CSNK1D	TSS1500;TSS1500;TSS1500;TSS1500	NM_139062.4;NM_001893.6;NM_001363749.2;NR_110578.2
cg19784428	cg19784428_TC21	chr19	16719935	+		OpenSea	NWD1;NWD1;NWD1;NWD1	5UTR;exon_1;5UTR;exon_1	NM_001007525.5;NM_001007525.5;NM_001290355.3;NM_001290355.3
cg19789466	cg19789466_TC21	chr12	112907118	+		OpenSea	OAS1;OAS1;OAS1;OAS1	exon_1;exon_1;exon_1;exon_1	NM_001032409.3;NM_001320151.2;NM_002534.4;NM_016816.4		Promoter_Associated
cg19815376	cg19815376_TC21	chr6	113904142	+		OpenSea	LINC02880	TSS1500	NR_027060.1
cg03641225	cg03641225_TC21	chr1	68046856	-	chr1:68046960-68047322;chr1:68050553-68050790	Shore	DIRAS3	exon_2	NM_004675.5
cg03643998	cg03643998_BC21	chr17	79046373	+	chr17:79047659-79048407	Shore					Unclassified
cg03664992	cg03664992_TC21	chr1	39491721	-	chr1:39490752-39492465	Island	BMP8A;BMP8A	5UTR;exon_1	NM_181809.4;NM_181809.4		Unclassified
cg03707168	cg03707168_BC21	chr19	48875870	-	chr19:48872227-48872671	Shelf	PPP1R15A	exon_3	NM_014330.5		Promoter_Associated
cg03746976	cg03746976_BC21	chr16	58001901	+	chr16:58000043-58000955;chr16:58001086-58001295	Shore	ZNF319;ZNF319;ZNF319;ZNF319	TSS1500;TSS1500;TSS1500;TSS1500	NM_020807.3;NM_001384367.1;NM_001384366.1;NM_001384365.1		Promoter_Associated
cg03866607	cg03866607_BC21	chr17	61455465	-	chr17:61456360-61457893;chr17:61451618-61452905;chr17:61454362-61455072	Shore	TBX4	TSS1500	NM_018488.3		Unclassified_Cell_type_specific
cg03874199	cg03874199_TC21	chr2	176099728	+	chr2:176097451-176097759;chr2:176099334-176100781	Island	HOXD12	TSS200	NM_021193.4
cg03887787	cg03887787_BC21	chr11	65880061	-		OpenSea					Unclassified_Cell_type_specific
cg03891319	cg03891319_TC21	chr3	51982822	+	chr3:51983040-51983576	Shore	ACY1;ACY1;ACY1;ACY1;ACY1	TSS1500;TSS1500;TSS1500;TSS1500;TSS1500	NM_001198895.2;NM_001198898.2;NM_001198896.2;NM_001198897.2;NM_000666.3		Promoter_Associated
cg03929796	cg03929796_BC21	chr3	52197824	-	chr3:52197926-52198525	Shore	ALAS1;ALAS1;ALAS1;ALAS1	TSS1500;TSS1500;TSS1500;TSS1500	NM_000688.6;NM_001304443.1;NM_199166.2;NM_001304444.1		Unclassified
cg07477034	cg07477034_BC21	chr17	55264608	-	chr17:55264837-55265673	Shore	HLF	TSS1500	NM_002126.5		Unclassified_Cell_type_specific
cg07502661	cg07502661_BC21	chr2	43171200	-	chr2:43170901-43171137	Shore					Unclassified
cg07529654	cg07529654_BC21	chr18	3447018	+	chr18:3448008-3448533;chr18:3449271-3452362	Shore	TGIF1;TGIF1	TSS1500;TSS1500	NM_001374396.1;NM_173207.4
cg09794131	cg09794131_TC21	chr16	71230755	-	chr16:71230457-71230756	Island	HYDIN;HYDIN;HYDIN;HYDIN	TSS200;TSS200;TSS200;TSS200	NM_001198542.1_2;NM_001198543.1_2;NM_017558.5_2;NM_001270974.2_2			DMR
cg09809672	cg09809672_TC21	chr1	236394382	+	chr1:236395159-236395850	Shore	EDARADD;EDARADD;EDARADD	5UTR;exon_1;TSS1500	NM_145861.4;NM_145861.4;NM_080738.4
cg24048497	cg24048497_BC21	chr6	14866053	-		OpenSea
cg24056567	cg24056567_TC21	chr8	19014399	-	chr8:19013479-19014536	Island	PSD3	TSS1500	NM_015310.4
cg24076884	cg24076884_TC21	chr5	140967336	-	chr5:140966520-140967346	Island	PCDHAC2;PCDHAC2	exon_1;exon_1	NM_018899.6;NM_031883.2
cg24080529	cg24080529_BC21	chr22	32801048	+	chr22:32801394-32802281	Shore	TIMP3	TSS1500	NM_000362.5
cg24101578	cg24101578_BC21	chr20	46251624	+	chr20:46251251-46251649	Island	CDH22;CDH22	exon_2;5UTR	NM_021248.3;NM_021248.3
cg24133115	cg24133115_TC21	chr6	165662032	+	chr6:165660394-165664264	Island	PDE10A;PDE10A;PDE10A;PDE10A;PDE10A	exon_1;5UTR;exon_1;5UTR;exon_1	NM_001130690.3;NM_001130690.3;NM_001385079.1;NM_006661.4;NM_006661.4
cg24217948	cg24217948_BC21	chr18	44682015	+	chr18:44679018-44680830	Shore
cg24242519	cg24242519_TC21	chr2	16665301	+		OpenSea					Unclassified_Cell_type_specific
cg24251035	cg24251035_TC21	chr7	139036319	+	chr7:139035298-139036273	Shore	ZC3HAV1L	TSS1500	NM_080660.4		Promoter_Associated
cg13486556	cg13486556_TC21	chr15	51752342	-	chr15:51751225-51752250	Shore	LYSMD2	TSS1500	NM_001143917.2		Promoter_Associated_Cell_type_specific
cg13488201	cg13488201_BC21	chr10	126388754	-	chr10:126387586-126388913	Island	ADAM12;ADAM12;ADAM12;ADAM12;ADAM12	TSS1500;TSS1500;TSS1500;TSS1500;TSS1500	NM_021641.5;NM_001288974.2;NM_001288975.2;NM_003474.6;NM_001288973.2
cg21992250	cg21992250_TC21	chr11	60951237	+	chr11:60950956-60951521	Island	SLC15A3;SLC15A3	exon_1;exon_1	NM_016582.3;NR_027391.2		Unclassified
cg22016779	cg22016779_BC21	chr2	229587595	+		OpenSea					Unclassified_Cell_type_specific
cg22090592	cg22090592_BC21	chr14	104708305	-		OpenSea					Unclassified
cg22156456	cg22156456_BC21	chr17	41687987	+	chr17:41688581-41689698	Shore	EIF1	TSS1500	NM_005801.4		Promoter_Associated
cg22180675	cg22180675_BC21	chr8	41661201	-		OpenSea	MIR486-1	TSS1500	NR_030161.1
cg22183706	cg22183706_BC21	chr11	14972272	+	chr11:14971906-14972115;chr11:14973582-14974362	Shore	CALCA;CALCA;CALCA;CALCA;CALCA;CALCA;CALCA;CALCA;CALCA;CALCA;CALCA;CALCA	5UTR;exon_1;5UTR;exon_1;5UTR;exon_1;5UTR;exon_1;5UTR;exon_1;exon_1;exon_1	NM_001033952.3;NM_001033952.3;NM_001033953.3;NM_001033953.3;NM_001378949.1;NM_001378949.1;NM_001378950.1;NM_001378950.1;NM_001741.3;NM_001741.3;NR_125898.2;NR_166196.1
cg22197830	cg22197830_BC21	chr5	134874094	+	chr5:134874197-134874814	Shore	TXNDC15;TXNDC15;TXNDC15	5UTR;exon_1;TSS1500	NM_001350735.2;NM_001350735.2;NM_024715.4		Promoter_Associated
cg22264436	cg22264436_TC21	chr17	43759055	-	chr17:43755266-43755827	Shelf	SOST	TSS1500	NM_025237.3
cg05836145	cg05836145_TC21	chr7	20787498	-	chr7:20783688-20785511;chr7:20790948-20791238	Shore	SP8;SP8	TSS1500;TSS1500	NM_198956.4;NM_182700.6
cg05859076	cg05859076_BC21	chr3	129119507	-	chr3:129121091-129122524	Shore
cg05898524	cg05898524_BC21	chr1	156113485	+	chr1:156114695-156115347	Shore	LMNA;LMNA;LMNA;LMNA	TSS1500;TSS1500;TSS1500;TSS1500	NM_005572.4;NM_170708.4;NM_001282626.2;NM_170707.4
cg18738190	cg18738190_TC21	chr10	71980533	-		OpenSea
cg18793806	cg18793806_TC21	chr2	95160342	-	chr2:95159057-95159976	Shore	ZNF514;ZNF514	TSS1500;TSS1500	NM_001318005.1;NM_032788.3
cg18804206	cg18804206_BC21	chr17	18259001	-	chr17:18258302-18259002;chr17:18260371-18261358	Island	FLII;FLII;FLII;FLII	exon_1;5UTR;TSS1500;TSS1500	NM_001256264.2_2;NM_001256264.2_2;NM_002018.4_2;NM_001256265.2_2		Promoter_Associated
cg18895972	cg18895972_BC21	chr5	52786552	-	chr5:52788112-52788453	Shore	PELO;ITGA1	TSS1500;TSS1500	NM_015946.5;NM_181501.2
cg18902090	cg18902090_BC21	chr5	140926664	-	chr5:140926127-140927608	Island	PCDHAC1;PCDHAC1;PCDHAC1	5UTR;exon_1;TSS200	NM_018898.5;NM_018898.5;NM_031882.3
cg26294850	cg26294850_BC21	chr1	46180025	-		OpenSea					Unclassified
cg17729667	cg17729667_TC21	chr20	25585746	+	chr20:25584801-25585604	Shore	NINL;NINL	TSS1500;TSS1500	NM_025176.6;NM_001318226.2		Unclassified_Cell_type_specific	DMR
cg17791651	cg17791651_BC21	chr1	38047817	+	chr1:38044430-38047970	Island	POU3F1	TSS1500	NM_002699.4		Unclassified
cg16880396	cg16880396_BC21	chr7	102284915	+	chr7:102286212-102287799	Shore	SH2B2;SH2B2;SH2B2;SH2B2;SH2B2	TSS1500;TSS1500;TSS1500;TSS1500;TSS1500	NM_001393995.1;NM_001393992.3;NM_001393991.3;NM_001393990.3;NM_001394426.1		Unclassified_Cell_type_specific
cg16933388	cg16933388_BC21	chr3	49555096	-	chr3:49554145-49555101	Island	BSN-DT	TSS1500	NR_038866.1		Promoter_Associated
cg17024919	cg17024919_BC21	chr3	21750756	-		OpenSea
cg17034109	cg17034109_BC21	chr1	109493795	+	chr1:109493923-109494321	Shore	CYB561D1;CYB561D1;CYB561D1;CYB561D1;CYB561D1	TSS1500;TSS1500;TSS1500;TSS1500;TSS1500	NM_001134402.2;NM_182580.3;NM_001134400.2;NM_001134403.2;NM_001134404.2		Promoter_Associated
cg22512531	cg22512531_BC21	chr11	122838843	-		OpenSea
cg22512670	cg22512670_BC21	chr1	26529274	+	chr1:26529580-26530193	Shore	RPS6KA1	TSS1500	NM_002953.4_2		Promoter_Associated
cg22527345	cg22527345_TC21	chr3	49166477	-	chr3:49165852-49166387	Shore	CCDC71	TSS200	NM_022903.4		Promoter_Associated
cg22580512	cg22580512_BC21	chr12	124517928	-	chr12:124518334-124518555;chr12:124517460-124517887;chr12:124518671-124518936	Shore					Unclassified
cg13649056	cg13649056_TC21	chr9	133609504	+	chr9:133609048-133609626	Island	FAM163B	TSS200	NM_001080515.3		Unclassified_Cell_type_specific
cg13672342	cg13672342_BC21	chr2	96264808	+	chr2:96265121-96266553	Shore	CIAO1	TSS1500	NM_004804.3		Promoter_Associated
cg13734401	cg13734401_BC21	chr9	135989814	+	chr9:135989945-135990181	Shore					Unclassified_Cell_type_specific
cg13765621	cg13765621_BC21	chr1	158179438	-	chr1:158177643-158178064;chr1:158180830-158181713	Shore	CD1D;CD1D;CD1D;CD1D	TSS1500;TSS1500;TSS1500;TSS1500	NM_001371761.1;NM_001319145.2;NM_001371762.2;NM_001766.4
cg13772414	cg13772414_BC21	chr2	221518340	+		OpenSea					Promoter_Associated
cg26775866	cg26775866_TC21	chr5	160422186	+	chr5:160418989-160419253;chr5:160421772-160422106	Shore	PTTG1;PTTG1	5UTR;exon_1	NM_001282382.1;NM_001282382.1
cg26847866	cg26847866_TC21	chr8	27634560	+	chr8:27633894-27634258	Shore
cg26921969	cg26921969_TC21	chr5	93612511	+		OpenSea
cg26980692	cg26980692_BC21	chr11	60952475	-	chr11:60950956-60951521	Shore	SLC15A3;SLC15A3	TSS1500;TSS1500	NM_016582.3;NR_027391.2		Unclassified
cg27015931	cg27015931_TC21	chr16	22001083	-		OpenSea	PDZD9;PDZD9;PDZD9;PDZD9;PDZD9;PDZD9	exon_1;5UTR;5UTR;exon_1;exon_1;5UTR	NM_001363519.1_2;NM_001363519.1_2;NM_001370530.1_2;NM_001370530.1_2;NM_173806.4_2;NM_173806.4_2		Unclassified
cg27017172	cg27017172_BC21	chr16	57463258	-	chr16:57462564-57463126	Shore					Promoter_Associated
cg08668790	cg08668790_TC21	chr19	57709294	-	chr19:57708821-57709149	Shore	ZNF154;ZNF154;ZNF154	TSS200;TSS200;TSS200	NM_001085384.3;NR_110974.2;NR_110975.2
cg19280968	cg19280968_TC21	chr3	195543791	+	chr3:195542730-195543540	Shore	PPP1R2;PPP1R2;PPP1R2;PPP1R2;PPP1R2	TSS1500;TSS1500;TSS1500;TSS1500;TSS1500	NM_001316325.2;NM_001291504.2;NM_006241.8;NM_001291505.2;NR_133014.2		Promoter_Associated
cg19325985	cg19325985_TC21	chr2	176092033	+	chr2:176088055-176088569;chr2:176091776-176091979;chr2:176092326-176093551	Shore	HOXD13	TSS1500	NM_000523.4		Unclassified_Cell_type_specific
cg19352038	cg19352038_TC21	chr2	222300150	-	chr2:222296812-222297200;chr2:222298227-222299193;chr2:222302486-222302841;chr2:222303934-222304289	Shore	PAX3;PAX3;PAX3;PAX3;PAX3;PAX3;PAX3;PAX3	TSS1500;TSS1500;TSS1500;TSS1500;TSS1500;TSS1500;TSS1500;TSS1500	NM_000438.6;NM_013942.5;NM_181457.4;NM_181458.4;NM_181459.4;NM_181461.4;NM_181460.4;NM_001127366.3
cg19358442	cg19358442_BC21	chr11	44304137	-	chr11:44303325-44303537;chr11:44304107-44304967;chr11:44305690-44306382	Island
cg19358493	cg19358493_BC21	chr10	117541431	+	chr10:117534406-117538164;chr10:117541810-117545857	Shore	EMX2;EMX2	TSS1500;TSS1500	NM_001165924.2;NM_004098.4		Unclassified_Cell_type_specific	DMR
cg19372602	cg19372602_BC21	chr1	156146416	+		OpenSea					Unclassified
cg19381811	cg19381811_BC21	chr3	49814280	+		OpenSea	UBA7	TSS1500	NM_003335.3		Promoter_Associated_Cell_type_specific
cg19395441	cg19395441_TC21	chr12	121016648	-	chr12:121016350-121016554	Shore	C12orf43;C12orf43;C12orf43;C12orf43;C12orf43;C12orf43;C12orf43;C12orf43	TSS200;TSS200;TSS200;TSS200;TSS200;TSS200;TSS200;TSS200	NM_001286198.2;NM_001286192.2;NM_001286195.2;NM_001286197.2;NM_001286191.2;NM_022895.3;NM_001286196.2;NR_104409.2		Promoter_Associated_Cell_type_specific
cg17110586	cg17110586_TC21	chr19	35963721	-	chr19:35958969-35960233	Shelf	LOC105372383	exon_5	NR_136525.1		Unclassified_Cell_type_specific
cg17118262	cg17118262_BC21	chr17	34363550	-		OpenSea	CCL1	TSS1500	NM_002981.2
cg19555986	cg19555986_TC21	chr6	136550981	-	chr6:136549688-136551007	Island	MAP7;MAP7;MAP7;MAP7;MAP7;MAP7;MAP7;MAP7;MAP7	TSS1500;TSS1500;TSS1500;TSS1500;TSS1500;TSS1500;TSS1500;TSS1500;TSS1500	NM_001388335.1;NM_001388334.1;NM_003980.6;NM_001388342.1;NM_001388339.1;NM_001198616.3;NM_001198617.3;NM_001388347.1;NM_001388352.1		Unclassified
cg19560758	cg19560758_BC21	chr1	8026661	-	chr1:8025494-8026794	Island	ERRFI1	TSS1500	NM_018948.4		Unclassified
cg19573166	cg19573166_TC21	chr14	23353199	+	chr14:23351878-23352897	Shore	SLC22A17;SLC22A17;SLC22A17;SLC22A17	TSS1500;TSS1500;TSS1500;TSS1500	NM_020372.4;NM_016609.7;NM_001289050.1;NR_110290.2		Unclassified_Cell_type_specific
cg19586576	cg19586576_TC21	chr17	44829477	+	chr17:44829442-44830693	Island					Unclassified_Cell_type_specific	DMR
cg19614321	cg19614321_BC21	chr20	4823935	-	chr20:4822367-4823486	Shore	RASSF2	TSS1500	NM_014737.3
cg19654437	cg19654437_BC21	chr2	201806435	+		OpenSea	CDK15;CDK15;CDK15;CDK15;CDK15	5UTR;exon_1;TSS200;TSS200;TSS200	NM_139158.2;NM_139158.2;NM_001261436.1;NM_001261435.1;NM_001366386.2
cg19663246	cg19663246_TC21	chr7	32299483	+	chr7:32298371-32299113	Shore	PDE1C;PDE1C	TSS200;TSS200	NM_001322058.2;NM_001191058.4
cg19686152	cg19686152_TC21	chr15	51829345	+	chr15:51829619-51830255	Shore	TMOD3	TSS1500	NM_014547.5		Promoter_Associated
cg19722847	cg19722847_TC21	chr12	30696180	-	chr12:30695330-30696082	Shore	IPO8	TSS1500	NM_006390.4
cg19724470	cg19724470_BC21	chr9	5450936	-	chr9:5450409-5450629	Shore					Promoter_Associated
cg26101277	cg26101277_TC21	chr17	34363393	+		OpenSea	CCL1	TSS200	NM_002981.2
cg26143719	cg26143719_TC21	chr22	37188187	-		OpenSea	C1QTNF6;C1QTNF6	exon_1;exon_1	NM_031910.4;NM_182486.2
cg13234863	cg13234863_BC21	chr12	129904593	-	chr12:129903064-129904230	Shore	TMEM132D	TSS1500	NM_133448.3
cg13262687	cg13262687_TC21	chr4	146638427	+	chr4:146637079-146637431;chr4:146638036-146640749	Island	POU4F2	TSS1500	NM_004575.3
cg13269964	cg13269964_BC21	chr17	43847209	-		OpenSea	CD300LG;CD300LG;CD300LG;CD300LG;CD300LG;CD300LG;CD300LG;CD300LG	5UTR;exon_1;5UTR;exon_1;5UTR;exon_1;5UTR;exon_1	NM_001168322.2;NM_001168322.2;NM_001168323.2;NM_001168323.2;NM_001168324.2;NM_001168324.2;NM_145273.4;NM_145273.4
cg13302154	cg13302154_BC21	chr12	14886498	+		OpenSea	MGP;MGP	TSS1500;TSS1500	NM_001190839.3;NM_000900.5
cg13311440	cg13311440_BC21	chr1	160711614	+		OpenSea					Promoter_Associated
cg13384396	cg13384396_TC21	chr3	123448830	+	chr3:123447371-123450281	Island	ADCY5;ADCY5;ADCY5;ADCY5	exon_1;5UTR;exon_1;5UTR	NM_001378259.1;NM_001378259.1;NM_183357.3;NM_183357.3
cg13460409	cg13460409_BC21	chr21	37007270	+	chr21:37005637-37007137	Shore					Unclassified_Cell_type_specific
cg15297650	cg15297650_TC21	chr2	134719486	+	chr2:134718128-134719423	Shore	TMEM163	TSS1500	NM_030923.5
cg23753748	cg23753748_BC21	chr10	103453051	+	chr10:103452193-103452549;chr10:103455295-103455703	Shore	CALHM2;CALHM2;CALHM2	TSS1500;TSS1500;TSS1500	NM_015916.5;NR_046344.2;NR_024552.2
cg02228185	cg02228185_TC21	chr17	3476273	-		OpenSea	ASPA;ASPA	exon_1;exon_2	NM_000049.4;NM_001128085.1
cg02328239	cg02328239_TC21	chr5	37837361	+	chr5:37834569-37835026;chr5:37836645-37840624	Island
cg02332525	cg02332525_TC21	chr3	6861466	+	chr3:6861136-6861829;chr3:6862446-6862954	Island	GRM7;GRM7	exon_1;exon_1	NM_000844.4;NM_181874.3
cg02334775	cg02334775_BC21	chr15	88639445	+		OpenSea	ISG20;ISG20;ISG20;ISG20;ISG20;ISG20	exon_2;exon_3;5UTR;exon_2;exon_2;exon_2	NM_001303233.2;NM_001303234.2;NM_001303236.2;NM_001303236.2;NM_001303237.2;NM_002201.6		Promoter_Associated
cg06288351	cg06288351_TC21	chr20	45101256	-	chr20:45097656-45098731;chr20:45100874-45101150	Shore	KCNS1;KCNS1	TSS200;TSS200	NM_002251.5;NM_001322799.2			DMR
cg06372850	cg06372850_BC21	chr2	163348678	+	chr2:163348230-163348529	Shore
cg07979752	cg07979752_BC21	chr11	108008675	-	chr11:108008774-108009672	Shore	CUL5	TSS1500	NM_003478.6		Promoter_Associated
cg08021299	cg08021299_BC21	chrX	66163234	+		OpenSea	HEPH;HEPH;HEPH;HEPH;HEPH;HEPH;HEPH;HEPH;HEPH;HEPH;HEPH;HEPH;HEPH;HEPH;HEPH	TSS1500;TSS1500;TSS1500;TSS1500;TSS1500;TSS1500;TSS1500;TSS1500;TSS1500;TSS1500;TSS1500;TSS1500;TSS1500;TSS1500;TSS1500	NM_001367236.3;NM_001367243.3;NM_001282141.3;NM_001367239.3;NM_001367238.3;NM_001367241.3;NM_001367240.3;NM_001130860.6;NM_001367233.3;NM_001367232.3;NM_014799.4;NM_001367242.2;NR_159800.1;NR_159802.2;NR_159801.2
cg08022502	cg08022502_BC21	chr15	90935793	-	chr15:90932396-90932696;chr15:90934887-90935753	Shore
cg21296676	cg21296676_BC21	chr6	133240522	-	chr6:133240948-133242448;chr6:133242563-133242767	Shore	EYA4;EYA4;EYA4;EYA4;EYA4;EYA4;EYA4	TSS1500;TSS1500;TSS1500;TSS1500;TSS1500;TSS1500;TSS1500	NM_001301012.2;NM_001370459.1;NM_172103.4;NM_001370458.1;NM_004100.5;NM_172105.4;NM_001301013.2
cg21301148	cg21301148_BC21	chr14	23408986	+		OpenSea	MYH6	TSS1500	NM_002471.4
cg21393163	cg21393163_TC21	chr1	12157572	+		OpenSea					Unclassified_Cell_type_specific
cg21402071	cg21402071_BC21	chr15	78641560	-	chr15:78640845-78641479	Shore	CHRNB4;CHRNB4	TSS1500;TSS1500	NM_000750.5;NM_001256567.3
cg21410991	cg21410991_TC21	chr5	51382617	-	chr5:51382798-51383381	Shore	ISL1	TSS1500	NM_002202.3
cg23967169	cg23967169_BC21	chr3	68932352	-	chr3:68931632-68932884	Island	TAFA4;TAFA4;TAFA4;TAFA4	5UTR;exon_1;5UTR;exon_1	NM_001005527.3;NM_001005527.3;NM_182522.5;NM_182522.5			DMR
cg18628483	cg18628483_TC21	chr12	57549543	-	chr12:57546780-57547078;chr12:57549879-57550143	Shore	KIF5A;KIF5A	TSS1500;TSS1500	NM_001354705.2;NM_004984.4		Unclassified_Cell_type_specific
cg18632631	cg18632631_BC21	chr17	7380730	+	chr17:7380904-7381368;chr17:7383879-7384621	Shore	TNK1;TNK1	TSS1500;TSS1500	NM_003985.6_2;NM_001251902.3_2
cg18633600	cg18633600_TC21	chr12	1831286	-		OpenSea	LRTM2;LRTM2;LRTM2	exon_4;exon_4;exon_4	NM_001039029.3_2;NM_001163925.2_2;NM_001163926.2_2		Unclassified_Cell_type_specific
cg18669588	cg18669588_TC21	chr3	52240035	-	chr3:52238823-52239615	Shore	TWF2	TSS1500	NM_007284.4
cg14894216	cg14894216_BC21	chr11	66026881	+	chr11:66025261-66025462	Shore	CATSPER1	TSS1500	NM_053054.4
cg14896463	cg14896463_TC21	chr7	116952902	+	chr7:116953478-116954271	Shore	ST7-AS1;ST7-OT4;ST7;ST7;ST7;ST7;ST7;ST7;ST7;ST7;ST7;ST7	exon_1;TSS1500;TSS1500;TSS1500;TSS1500;TSS1500;TSS1500;TSS1500;TSS1500;TSS1500;TSS1500;TSS1500	NR_002330.1;NR_002329.2;NM_001369604.1;NM_021908.3;NM_018412.4;NM_001369601.1;NM_001369598.1;NM_001369607.1;NR_161423.1;NR_161422.1;NR_161421.1;NR_161420.1		Promoter_Associated
cg14918082	cg14918082_TC21	chr17	7929919	-	chr17:7929214-7929846;chr17:7931853-7932251	Shore	KCNAB3	TSS200	NM_004732.4		Unclassified_Cell_type_specific
cg14944269	cg14944269_BC21	chr14	64972884	-	chr14:64971694-64972645	Shore	RAB15;RAB15;RAB15	TSS1500;TSS1500;TSS1500	NM_001330182.2;NM_198686.3;NM_001308154.2
cg14956327	cg14956327_TC21	chr6	110415850	+		OpenSea	DDO;DDO;DDO;DDO;DDO;DDO;DDO;DDO;DDO	TSS1500;TSS1500;TSS1500;TSS1500;TSS1500;TSS1500;TSS1500;TSS1500;TSS1500	NM_001368170.1;NM_001372108.2;NM_001368174.1;NM_004032.3;NM_001368175.1;NM_001368171.1;NM_001368172.1;NM_001368173.1;NR_160546.1
cg14977938	cg14977938_BC21	chr14	103724492	-	chr14:103727564-103728290	Shelf					Unclassified_Cell_type_specific
cg14989226	cg14989226_TC21	chr7	76268532	+	chr7:76267192-76267626	Shore					Unclassified
cg15011409	cg15011409_TC21	chr19	10294550	+	chr19:10289168-10294699;chr19:10295248-10295722	Island	ICAM5	exon_9	NM_003259.4		Unclassified	DMR
cg15037004	cg15037004_BC21	chr5	72508111	+		OpenSea	ZNF366	TSS1500	NM_152625.3
cg00910067	cg00910067_TC21	chr19	33226639	+	chr19:33225406-33225735;chr19:33226606-33227377	Island	SLC7A10	TSS1500	NM_019849.3
cg00930873	cg00930873_BC21	chr15	58065775	+	chr15:58065111-58066578	Island	ALDH1A2;ALDH1A2;ALDH1A2	TSS200;TSS200;TSS200	NM_001206897.2;NM_003888.4;NM_170696.3			DMR
cg01059449	cg01059449_TC21	chr18	46758136	-	chr18:46756220-46757147;chr18:46757547-46758137	Island	ST8SIA5;ST8SIA5;ST8SIA5	TSS1500;TSS1500;TSS1500	NM_001307986.2;NM_013305.6;NM_001307987.2
cg01127300	cg01127300_TC21	chr22	38218789	-	chr22:38214328-38214821	Shelf					Unclassified_Cell_type_specific
cg06639320	cg06639320_TC21	chr2	105399282	+	chr2:105398421-105399427	Island	FHL2;FHL2;FHL2;FHL2;FHL2;FHL2;FHL2;FHL2;FHL2	5UTR;exon_1;TSS1500;TSS1500;TSS1500;TSS1500;TSS1500;TSS1500;TSS1500	NM_001318894.1;NM_001318894.1;NM_201555.3;NM_001318895.3;NM_001318898.2;NM_001450.4;NM_001318899.2;NM_001039492.3;NM_001318896.2		Unclassified_Cell_type_specific
cg06648759	cg06648759_TC21	chr13	40318614	+		OpenSea
cg06656924	cg06656924_TC21	chr6	35260542	-	chr6:35259120-35260074	Shore
cg06685111	cg06685111_TC21	chr6	30327689	+	chr6:30326392-30327294	Shore	TRIM39;TRIM39;TRIM39;TRIM39;HCG18;HCG18;HCG18;HCG18	5UTR;exon_2;5UTR;exon_1;TSS1500;TSS1500;TSS1500;TSS1500	NM_001369523.1_7;NM_001369523.1_7;NM_172016.2_7;NM_172016.2_7;NR_102327.1_7;NR_024052.2_7;NR_102326.1_7;NR_024053.2_7
cg06708560	cg06708560_BC21	chr17	42018066	-	chr17:42016981-42017676;chr17:42019913-42020263	Shore	DNAJC7;DNAJC7;DNAJC7	TSS1500;TSS1500;TSS1500	NM_001144766.3;NM_003315.4;NR_029431.2		Unclassified
cg06737494	cg06737494_BC21	chr3	172449854	-	chr3:172447582-172448948;chr3:172449736-172450076	Island	GHSR;GHSR	TSS1500;TSS1500	NM_004122.2;NM_198407.2		Unclassified_Cell_type_specific
cg06739462	cg06739462_TC21	chr12	55935512	+	chr12:55932003-55932439	Shelf	DGKA;DGKA	TSS1500;TSS1500	NM_001351037.1;NM_001351035.1
cg06762457	cg06762457_TC21	chr6	149485499	-		OpenSea	ZC3H12D	TSS1500	NM_207360.3		Promoter_Associated
cg16773028	cg16773028_BC21	chr1	110605717	+	chr1:110606361-110607564	Shore	KCNA2;KCNA2;KCNA2;KCNA2	5UTR;exon_2;5UTR;exon_2	NM_001204269.2;NM_001204269.2;NM_004974.4;NM_004974.4
cg16786458	cg16786458_TC21	chr5	149729257	-	chr5:149730007-149732187	Shore	PPARGC1B;PPARGC1B	TSS1500;TSS1500	NM_001172698.2;NM_133263.4
cg13185177	cg13185177_TC21	chr3	194399156	+	chr3:194396818-194398259	Shore					Unclassified_Cell_type_specific
cg10708905	cg10708905_BC21	chr12	58920102	+	chr12:58919778-58920671	Island	LRIG3;LRIG3	exon_1;TSS1500	NM_153377.5;NM_001136051.3
cg10782923	cg10782923_TC21	chr12	55935947	+	chr12:55932003-55932439	Shelf	DGKA;DGKA	exon_1;TSS200	NM_001351035.1;NM_001351037.1		Unclassified_Cell_type_specific
cg10822172	cg10822172_TC21	chr7	28299138	-		OpenSea	CREB5	TSS200	NM_182899.5
cg10837404	cg10837404_BC21	chr5	113020592	-		OpenSea	DCP2;DCP2;DCP2;DCP2;DCP2	exon_10;3UTR;exon_11;3UTR;exon_9	NM_001242377.2;NM_001242377.2;NM_152624.6;NM_152624.6;NR_038352.2		Unclassified_Cell_type_specific
cg10857774	cg10857774_BC21	chr19	45783425	-	chr19:45785730-45786676	Shelf	DMWD;DMWD;DMPK;DMPK;DMPK;DMPK;DMPK	3UTR;exon_5;TSS1500;TSS1500;TSS1500;TSS1500;TSS1500	NM_004943.2;NM_004943.2;NM_001288764.2;NM_004409.5;NM_001081560.3;NM_001081562.3;NM_001288766.2
cg10872209	cg10872209_BC21	chr10	102715551	-	chr10:102713642-102714954	Shore	ARL3	TSS1500	NM_004311.4
cg10893437	cg10893437_BC21	chr13	114314017	-	chr13:114314189-114314890	Shore	CHAMP1;CHAMP1;CHAMP1	TSS1500;TSS1500;TSS1500	NM_001164145.3;NM_001164144.3;NM_032436.4		Promoter_Associated
cg10917602	cg10917602_BC21	chr16	30985309	+		OpenSea					Gene_Associated
cg13494498	cg13494498_BC21	chr16	89923806	+	chr16:89919505-89919948;chr16:89922422-89924099;chr16:89925727-89926552	Island					Unclassified
cg13589108	cg13589108_BC21	chr1	177171544	-	chr1:177170984-177171187	Shore	BRINP2;BRINP2	5UTR;exon_1	NM_021165.4;NM_021165.4
cg13614181	cg13614181_TC21	chr13	41456967	+	chr13:41456777-41458531	Island	RGCC	TSS1500	NM_014059.3
cg16008966	cg16008966_TC21	chr1	114219172	-		OpenSea
cg16054275	cg16054275_BC21	chr1	169586784	-		OpenSea	F5	TSS1500	NM_000130.5		Unclassified_Cell_type_specific
cg02780988	cg02780988_TC21	chr17	41490742	+		OpenSea	KRT36	TSS1500	NM_003771.5		Unclassified_Cell_type_specific
cg02810967	cg02810967_BC21	chr4	17811935	-	chr4:17810331-17811604	Shore	DCAF16;DCAF16;DCAF16;DCAF16;DCAF16;DCAF16;DCAF16;DCAF16;DCAF16;DCAF16	TSS1500;TSS1500;TSS1500;TSS1500;TSS1500;TSS1500;TSS1500;TSS1500;TSS1500;TSS1500	NM_001345880.2;NM_001345884.2;NM_017741.4;NM_001345882.2;NM_001345881.2;NM_001345885.2;NR_144301.2;NR_144310.2;NR_144303.2;NR_144305.2
cg02812207	cg02812207_TC21	chr4	118352672	+	chr4:118352150-118353303	Island	PRSS12	exon_1	NM_003619.4		Unclassified_Cell_type_specific
cg02838877	cg02838877_TC21	chr13	97221623	+		OpenSea	MBNL2;MBNL2;MBNL2;MBNL2;MBNL2;MBNL2;MBNL2;MBNL2;MBNL2;MBNL2;MBNL2;MBNL2;MBNL2;MBNL2;MBNL2;MBNL2;MBNL2;MBNL2;MBNL2;MBNL2;MBNL2;MBNL2;MBNL2;MBNL2;MBNL2;MBNL2;MBNL2;MBNL2;MBNL2;MBNL2	TSS1500;TSS1500;TSS1500;TSS1500;TSS1500;TSS1500;TSS1500;TSS1500;TSS1500;TSS1500;TSS1500;TSS1500;TSS1500;TSS1500;TSS1500;TSS1500;TSS1500;TSS1500;TSS1500;TSS1500;TSS1500;TSS1500;TSS1500;TSS1500;TSS1500;TSS1500;TSS1500;TSS1500;TSS1500;TSS1500	NM_001382678.1;NM_001382661.1;NM_001382667.1;NM_001382672.1;NM_001382682.1;NM_001382697.1;NM_001382693.1;NM_001382679.1;NM_001382695.1;NM_001382694.1;NM_001382681.1;NM_001382688.1;NM_207304.3;NM_001382686.1;NM_001382687.1;NM_001382676.1;NM_001306070.2;NM_144778.4;NM_001382684.1;NM_001382673.1;NM_001382685.1;NM_001382683.1;NM_001382670.1;NM_001382691.1;NM_001382692.1;NM_001382689.1;NM_001382690.1;…
cg02844545	cg02844545_TC21	chr6	10881810	-	chr6:10881613-10881818;chr6:10882693-10882916	Island	GCM2;GCM2	exon_1;5UTR	NM_004752.4;NM_004752.4
cg02867102	cg02867102_TC21	chr17	64321333	-		OpenSea	PECAM1;PECAM1	3UTR;exon_16	NM_000442.5;NM_000442.5		Unclassified
cg02919422	cg02919422_TC21	chr8	54457984	+	chr8:54453620-54455068;chr8:54457868-54459965	Island	SOX17;SOX17	5UTR;exon_1	NM_022454.4;NM_022454.4
cg03001305	cg03001305_TC21	chr17	42287474	-	chr17:42288170-42288996	Shore	STAT5A;STAT5A;STAT5A;STAT5A	TSS200;TSS1500;TSS1500;TSS1500	NM_003152.4;NM_001288719.2;NM_001288720.2;NM_001288718.2		Promoter_Associated	DMR
cg03020208	cg03020208_BC21	chr12	49961179	-	chr12:49961056-49962380	Island	AQP5	TSS1500	NM_001651.4		Unclassified_Cell_type_specific
cg03032497	cg03032497_TC21	chr14	60641509	+	chr14:60637260-60637945;chr14:60642236-60643068	Shore
cg19258882	cg19258882_TC21	chr12	56079021	-	chr12:56079008-56080609	Island	ERBB3;ERBB3	TSS1500;TSS1500	NM_001982.4;NM_001005915.1		Unclassified
cg25410668	cg25410668_TC21	chr1	27915066	+	chr1:27914073-27915024	Shore	RPA2;RPA2;RPA2;RPA2;RPA2	TSS1500;TSS1500;TSS1500;TSS1500;TSS1500	NM_001355129.2;NM_001286076.2;NM_002946.5;NM_001355128.2;NM_001297558.1		NonGene_Associated
cg25427880	cg25427880_TC21	chr10	100562371	+	chr10:100562075-100562638;chr10:100562798-100563002	Island					Unclassified_Cell_type_specific
cg25478614	cg25478614_TC21	chr3	187670078	+	chr3:187670126-187670388	Shore
cg25538571	cg25538571_BC21	chr8	48590150	-		OpenSea
cg25564800	cg25564800_BC21	chr3	122515287	-	chr3:122514058-122515097	Shore	KPNA1;KPNA1	TSS1500;TSS1500	NM_002264.4;NR_026698.2		Promoter_Associated
cg25599673	cg25599673_TC21	chr3	187020582	+		OpenSea	ST6GAL1	TSS1500	NM_003032.3		Unclassified_Cell_type_specific
cg25998745	cg25998745_TC21	chr8	141018526	-		OpenSea
cg21184711	cg21184711_TC21	chr7	122848276	-		OpenSea
cg21232015	cg21232015_TC21	chr12	132847635	+		OpenSea					Gene_Associated_Cell_type_specific
cg21238818	cg21238818_BC21	chr11	66049171	+	chr11:66048933-66049194;chr11:66051896-66052753	Island	GAL3ST3	TSS200	NM_033036.3		Unclassified_Cell_type_specific
cg21279955	cg21279955_BC21	chr1	153775075	-	chr1:153775179-153776222	Shore	SLC27A3;SLC27A3;SLC27A3	TSS1500;TSS1500;TSS1500	NM_001317929.4_2;NM_024330.4_2;NR_145826.3_2
cg16386080	cg16386080_BC21	chr9	87974231	-	chr9:87974294-87974892	Shore					Promoter_Associated_Cell_type_specific
cg16541931	cg16541931_TC21	chr10	25174828	+	chr10:25174497-25176710	Island	GPR158	TSS200	NM_020752.3
cg16585619	cg16585619_BC21	chr17	41528998	-	chr17:41527656-41528347	Shore	KRT19	TSS1500	NM_002276.5
cg16632715	cg16632715_BC21	chr2	176107385	-	chr2:176104489-176105167;chr2:176107060-176108161;chr2:176108699-176108990	Island	HOXD11	exon_1	NM_021192.3		Unclassified_Cell_type_specific
cg16652063	cg16652063_TC21	chr17	6713334	+	chr17:6713103-6714152	Island	SLC13A5;SLC13A5;SLC13A5;SLC13A5;SLC13A5;SLC13A5;SLC13A5;SLC13A5	exon_1;5UTR;exon_1;5UTR;exon_1;5UTR;exon_1;5UTR	NM_001143838.3;NM_001143838.3;NM_001284509.2;NM_001284509.2;NM_001284510.2;NM_001284510.2;NM_177550.5;NM_177550.5		Unclassified
cg18573383	cg18573383_TC21	chr12	75209621	+	chr12:75207301-75207972;chr12:75209211-75209564	Shore	KCNC2;KCNC2;KCNC2;KCNC2;KCNC2;KCNC2;KCNC2;KCNC2;KCNC2;KCNC2;KCNC2;KCNC2	5UTR;exon_1;5UTR;exon_1;5UTR;exon_1;5UTR;exon_1;5UTR;exon_1;5UTR;exon_1	NM_001260497.2;NM_001260497.2;NM_001260498.2;NM_001260498.2;NM_001260499.2;NM_001260499.2;NM_139136.4;NM_139136.4;NM_139137.4;NM_139137.4;NM_153748.3;NM_153748.3
cg27091343	cg27091343_TC21	chr6	30162449	+		OpenSea	TRIM10;TRIM10;TRIM15	TSS1500;TSS1500;TSS1500	NM_006778.4_8;NM_052828.3_8;NM_033229.3_8
cg18345924	cg18345924_TC21	chr21	20999913	-	chr21:20997105-20998245	Shore					Unclassified_Cell_type_specific
cg18405719	cg18405719_BC21	chr3	111559	+		OpenSea
cg18431127	cg18431127_BC21	chr15	43221365	-		OpenSea	EPB42;EPB42	TSS1500;TSS1500	NM_000119.3;NM_001114134.2
cg18440048	cg18440048_TC21	chr22	23751639	-	chr22:23750839-23751434	Shore	ZNF70	TSS1500	NM_021916.4		Promoter_Associated
cg18442362	cg18442362_TC21	chr7	44638173	-		OpenSea					Promoter_Associated
cg18450254	cg18450254_TC21	chr3	64214329	-		OpenSea
cg18468844	cg18468844_BC21	chr1	28177209	+		OpenSea	PTAFR;PTAFR	TSS1500;TSS1500	NM_001164723.3;NM_000952.5
cg18490846	cg18490846_BC21	chr17	50768361	-		OpenSea	MIR8059;ANKRD40CL	TSS1500;TSS1500	NR_107026.1;NM_001358683.3
cg18501647	cg18501647_BC21	chr6	32149602	+	chr6:32148813-32149452;chr6:32150324-32150767	Shore	PRRT1;PRRT1	exon_5;exon_3	NM_001363780.2_8;NM_030651.4_8
cg18508125	cg18508125_TC21	chr8	28490056	-	chr8:28493939-28495043	Shelf
cg18552413	cg18552413_BC21	chr1	159204820	+		OpenSea	ACKR1;ACKR1	TSS200;TSS200	NM_002036.4;NM_001122951.3
cg23389651	cg23389651_BC21	chr13	94675136	-		OpenSea					Unclassified
cg05657090	cg05657090_BC21	chr19	12806272	+	chr19:12804127-12804392;chr19:12806565-12806862	Shore	RNASEH2A	TSS1500	NM_006397.3		Promoter_Associated
cg03545227	cg03545227_TC21	chr2	219308378	-	chr2:219309148-219309561	Shore					Unclassified_Cell_type_specific
cg03547355	cg03547355_TC21	chr1	226815359	+		OpenSea
cg03623878	cg03623878_BC21	chr13	113001246	-	chr13:113001802-113002065	Shore	MCF2L;MCF2L;MCF2L	TSS1500;TSS1500;TSS1500	NM_001320817.2;NM_024979.4;NM_001320815.2		Unclassified_Cell_type_specific
cg03626672	cg03626672_TC21	chr2	236570021	+	chr2:236567668-236568620	Shore					Unclassified
cg04267101	cg04267101_BC21	chr17	50541676	+	chr17:50541750-50542433	Shore	EPN3	exon_9	NM_017957.3		Promoter_Associated
cg04341806	cg04341806_BC21	chr13	46183260	+		OpenSea	LCP1	TSS1500	NM_002298.5		Promoter_Associated
cg07095347	cg07095347_TC21	chr6	132932117	+		OpenSea
cg12547807	cg12547807_BC21	chr1	9413692	-		OpenSea					Unclassified
cg14826456	cg14826456_TC21	chr10	114044336	+	chr10:114043324-114045709	Island	ADRB1	exon_1	NM_000684.3
cg14175438	cg14175438_BC21	chr7	121396675	-	chr7:121396212-121396616	Shore	FAM3C;FAM3C	TSS1500;TSS1500	NM_014888.3;NM_001040020.2		Promoter_Associated
cg14180029	cg14180029_TC21	chr11	36109772	-		OpenSea
cg03440846	cg03440846_BC21	chr20	34874557	+	chr20:34872627-34873063;chr20:34876353-34876842	Shore	ACSS2	TSS1500	NM_001242393.2
cg03473532	cg03473532_BC21	chr7	131323984	+	chr7:131327701-131328431	Shelf					Unclassified_Cell_type_specific
cg03476195	cg03476195_BC21	chr4	113049589	+		OpenSea	ANK2;ANK2;ANK2;ANK2;ANK2;ANK2;ANK2;ANK2;ANK2;ANK2;ANK2;ANK2;ANK2;ANK2;ANK2;ANK2;ANK2;ANK2;ANK2;ANK2;ANK2;ANK2;ANK2;ANK2;ANK2;ANK2	5UTR;exon_1;5UTR;exon_1;5UTR;exon_1;5UTR;exon_1;5UTR;exon_1;5UTR;exon_1;5UTR;exon_1;5UTR;exon_1;5UTR;exon_1;5UTR;exon_1;5UTR;exon_1;5UTR;exon_1;TSS200;TSS200	NM_001354225.2;NM_001354225.2;NM_001354228.2;NM_001354228.2;NM_001354232.2;NM_001354232.2;NM_001354235.2;NM_001354235.2;NM_001354236.2;NM_001354236.2;NM_001354241.2;NM_001354241.2;NM_001354245.2;NM_001354245.2;NM_001354246.2;NM_001354246.2;NM_001354258.2;NM_001354258.2;NM_001354265.2;NM_001354265.2;NM_001354268.2;NM_001354268.2;NM_001354273.2;NM_001354273.2;NM_020977.5;NM_001148.6
cg20925954	cg20925954_BC21	chr10	110496882	-	chr10:110497405-110498926	Shore	DUSP5	TSS1500	NM_004419.4
cg20951444	cg20951444_BC21	chr1	32871511	+	chr1:32870665-32871157	Shore	FNDC5;FNDC5	TSS1500;TSS1500	NM_153756.3;NM_001171940.2
cg20974196	cg20974196_BC21	chr19	859983	+	chr19:855526-856146;chr19:860517-862123;chr19:862930-863227	Shore
cg20979799	cg20979799_TC21	chr6	116877397	+	chr6:116876926-116877542	Island	RFX6	exon_1	NM_173560.4
cg20981615	cg20981615_TC21	chr4	48134263	+		OpenSea	TXK	TSS200	NM_003328.3		Unclassified_Cell_type_specific
cg20994801	cg20994801_BC21	chr1	9651340	+	chr1:9651674-9652943	Shore	PIK3CD	TSS1500	NM_005026.5		Promoter_Associated_Cell_type_specific
cg25802093	cg25802093_TC21	chr10	22345109	-	chr10:22340431-22341399;chr10:22345071-22345933	Island	SPAG6;SPAG6;SPAG6;SPAG6	TSS1500;TSS1500;TSS1500;TSS1500	NM_172242.3;NM_012443.4;NM_001253854.2;NM_001253855.2		Unclassified_Cell_type_specific
cg10570177	cg10570177_TC21	chr9	133459464	-	chr9:133459554-133460405	Shore	CACFD1;CACFD1;CACFD1;CACFD1	TSS1500;TSS1500;TSS1500;TSS1500	NM_001135775.4_2;NM_001242370.2_2;NM_017586.5_2;NM_001242369.2_2
cg10660256	cg10660256_BC21	chr5	79111860	-		OpenSea	BHMT;BHMT	5UTR;exon_1	NM_001713.3;NM_001713.3
cg10663017	cg10663017_TC21	chr1	159780515	+	chr1:159780626-159781563	Shore	DUSP23;DUSP23;DUSP23	TSS1500;TSS1500;TSS1500	NM_017823.5;NM_001319659.2;NM_001319658.2		Promoter_Associated
cg10689438	cg10689438_BC21	chr3	155872114	-	chr3:155870220-155871813	Shore
cg13039251	cg13039251_BC21	chr5	32018495	+		OpenSea					Unclassified_Cell_type_specific
cg13092901	cg13092901_BC21	chr22	50526944	-	chr22:50529354-50532339;chr22:50525179-50526802	Shore	SCO2;SCO2;SCO2;SCO2	TSS1500;TSS1500;TSS1500;TSS1500	NM_001169111.2;NM_005138.3;NM_001169110.1;NM_001169109.2		Promoter_Associated
cg13098960	cg13098960_BC21	chr17	7590833	-	chr17:7588996-7589627	Shore	SOX15	TSS1500	NM_006942.2
cg13129046	cg13129046_TC21	chr10	69629940	+	chr10:69630134-69630599	Shore	FAM241B	TSS1500	NM_145306.3		Unclassified
cg01560871	cg01560871_TC21	chr10	70785668	-		OpenSea	TBATA;TBATA;TBATA;TBATA;TBATA;TBATA	TSS1500;TSS1500;TSS1500;TSS1500;TSS1500;TSS1500	NM_001318242.2;NM_001318241.2;NM_152710.4;NM_001318243.2;NR_134531.2;NR_165441.1
cg26485825	cg26485825_BC21	chr18	23872931	+		OpenSea	LAMA3;LAMA3	TSS200;TSS200	NM_001127718.4;NM_000227.6
cg26580095	cg26580095_BC21	chr1	92080093	-	chr1:92080262-92080923	Shore	BTBD8	TSS1500	NM_001376131.1		Promoter_Associated_Cell_type_specific
cg26581729	cg26581729_BC21	chr9	137045340	-	chr9:137045331-137046689;chr9:137048647-137049263	Island
cg26610808	cg26610808_BC21	chr10	100286928	-	chr10:100286385-100286875	Shore	BLOC1S2;BLOC1S2;BLOC1S2;BLOC1S2;BLOC1S2;BLOC1S2	TSS1500;TSS1500;TSS1500;TSS1500;TSS1500;TSS1500	NM_001282437.2;NM_001282436.2;NM_173809.5;NM_001282439.2;NM_001001342.2;NM_001282438.1		Promoter_Associated
cg26614073	cg26614073_TC21	chr3	47476329	+	chr3:47475507-47475942	Shore	SCAP;SCAP	TSS1500;TSS1500	NM_012235.4;NM_001320044.2		Promoter_Associated
cg26673195	cg26673195_TC21	chr17	42900712	+		OpenSea	G6PC1;G6PC1	TSS200;TSS200	NM_001270397.2;NM_000151.4
cg01781266	cg01781266_BC21	chr11	12377419	+	chr11:12377610-12378316	Shore	PARVA	TSS200	NM_018222.5		Unclassified_Cell_type_specific
cg15845821	cg15845821_BC21	chr19	16719802	+		OpenSea	NWD1;NWD1	TSS200;TSS200	NM_001007525.5;NM_001290355.3
cg15897310	cg15897310_TC21	chr6	131951420	-	chr6:131950216-131950518;chr6:131950686-131951426	Island	CCN2	TSS200	NM_001901.4
cg15913671	cg15913671_BC21	chr17	81330620	-		OpenSea	TMEM105	exon_1	NR_165247.1
cg15931943	cg15931943_BC21	chr3	61251235	-	chr3:61250932-61251553	Island
cg15957394	cg15957394_BC21	chr4	7940096	-	chr4:7938836-7940126	Island	LOC389199;AFAP1;AFAP1;AFAP1	exon_1;TSS1500;TSS1500;TSS1500	NR_172651.1;NM_001134647.2;NM_198595.3;NM_001371091.1		Promoter_Associated
cg16204757	cg16204757_TC21	chrX	65667872	-	chrX:65667617-65667970	Island					Promoter_Associated_Cell_type_specific
cg16205058	cg16205058_BC21	chr14	20456210	+	chr14:20454581-20455864	Shore	OSGEP	TSS1500	NM_017807.4
cg01885635	cg01885635_BC21	chr3	40524594	+	chr3:40524638-40525198	Shore	ZNF621;ZNF621;ZNF621	TSS1500;TSS1500;TSS1500	NM_001098414.3;NM_001287245.2;NM_198484.5		Promoter_Associated
cg01899089	cg01899089_BC21	chr5	369854	-	chr5:370070-370307;chr5:373727-374311	Shore
cg01901101	cg01901101_TC21	chr1	9426880	-	chr1:9428878-9429190	Shore	LINC02606;LINC02606	exon_2;exon_2	NR_104622.2;NR_104623.2		Unclassified
cg01957768	cg01957768_BC21	chr17	67519972	+		OpenSea
cg01960979	cg01960979_BC21	chr16	1561341	-		OpenSea
cg02008154	cg02008154_TC21	chr7	35253926	-	chr7:35253374-35255063;chr7:35257310-35258607	Island	TBX20;TBX20;TBX20;TBX20	exon_1;5UTR;exon_1;5UTR	NM_001077653.2;NM_001077653.2;NM_001166220.1;NM_001166220.1		Unclassified_Cell_type_specific
cg02085953	cg02085953_TC21	chr2	96536523	-	chr2:96536576-96538050	Shore	ARID5A;ARID5A;ARID5A;ARID5A;ARID5A;ARID5A;ARID5A	TSS1500;TSS1500;TSS1500;TSS1500;TSS1500;TSS1500;TSS1500	NM_001319092.1;NM_001319093.2;NM_001319096.2;NM_001319094.2;NM_212481.3;NM_001319087.2;NM_001319085.2		Promoter_Associated
cg02091100	cg02091100_TC21	chr6	42155291	+		OpenSea	GUCA1ANB;GUCA1ANB;LOC118142757;LOC118142757;LOC118142757	TSS200;TSS200;TSS200;TSS200;TSS200	NM_001384994.1;NM_001370581.1;NM_001319062.2;NM_000409.5;NM_001319061.2
cg21092462	cg21092462_TC21	chr1	211134419	-	chr1:211133325-211134333	Shore	KCNH1-IT1;KCNH1;KCNH1	TSS1500;TSS1500;TSS1500	NR_046784.1;NM_172362.3;NM_002238.4		Unclassified
cg04424621	cg04424621_TC21	chr6	27134162	-	chr6:27132395-27133345	Shore	H2BC11	TSS1500	NM_021058.4
cg04427498	cg04427498_TC21	chr7	20791038	+	chr7:20790948-20791238	Island
cg04449953	cg04449953_BC21	chr8	143404769	+	chr8:143407364-143407792	Shelf					Unclassified_Cell_type_specific
cg04467589	cg04467589_BC21	chr6	30076328	-	chr6:30075141-30075723	Shore	RNF39;RNF39	TSS1500;TSS1500	NM_025236.4_8;NM_170769.3_8		Unclassified
cg04474832	cg04474832_BC21	chr3	51974471	-	chr3:51973694-51974232;chr3:51974927-51975360	Shore	ABHD14B;ABHD14B;ABHD14A;ABHD14A-ACY1;ABHD14B;ABHD14B	exon_1;5UTR;TSS1500;TSS1500;TSS1500;TSS1500	NM_001254753.1;NM_001254753.1;NM_015407.5;NM_001316331.2;NM_032750.3;NM_001146314.2		Promoter_Associated
cg04528819	cg04528819_BC21	chr7	130733488	+	chr7:130733126-130734376	Island	KLF14	exon_1	NM_138693.4
cg04976151	cg04976151_TC21	chr16	57462416	+	chr16:57462564-57463126	Shore	POLR2C	TSS1500	NM_032940.3		Promoter_Associated
cg04987734	cg04987734_BC21	chr14	102949536	+		OpenSea					Unclassified
cg05024939	cg05024939_TC21	chr4	112521095	-	chr4:112523025-112523233;chr4:112523866-112524194	Shore						DMR
cg05106770	cg05106770_TC21	chr4	127624038	+	chr4:127622876-127623748	Shore
cg05125838	cg05125838_TC21	chr3	48564152	+		OpenSea	COL7A1;COL7A1;UCN2	3UTR;exon_119;TSS1500	NM_000094.4;NM_000094.4;NM_033199.4
cg05154390	cg05154390_TC21	chr1	36463673	+	chr1:36463813-36464530	Shore
cg05194346	cg05194346_BC21	chr15	100765238	-		OpenSea
cg05228408	cg05228408_TC21	chr1	11805295	+	chr1:11805405-11806509	Shore	CLCN6;CLCN6;CLCN6	TSS1500;TSS1500;TSS1500	NM_001256959.2;NM_001286.5;NR_046428.2
cg11873854	cg11873854_BC21	chr9	136748423	-	chr9:136746188-136746433	Shore	LCN6;LOC100128593;MIR6722	exon_1;exon_2;TSS1500	NM_198946.3;NR_033913.1;NR_106780.1
cg11919694	cg11919694_BC21	chr16	30369279	-	chr16:30369756-30370631	Shore	TBC1D10B	exon_1	NM_015527.4		Promoter_Associated_Cell_type_specific
cg11993754	cg11993754_BC21	chr17	39700260	+	chr17:39700100-39700638	Island	ERBB2;ERBB2;ERBB2;ERBB2;ERBB2;ERBB2;ERBB2;ERBB2;ERBB2;ERBB2;ERBB2;ERBB2;ERBB2;ERBB2;ERBB2;ERBB2;ERBB2;ERBB2;ERBB2;ERBB2;ERBB2;ERBB2;ERBB2;ERBB2;ERBB2;ERBB2;ERBB2;ERBB2	exon_1;5UTR;exon_1;exon_1;exon_1;exon_1;exon_1;exon_1;exon_1;exon_1;exon_1;exon_1;exon_1;exon_1;exon_1;exon_1;exon_1;exon_1;exon_1;exon_1;exon_1;exon_1;exon_1;exon_1;exon_1;exon_1;exon_1;exon_1	NM_001289937.2;NM_001382783.1;NM_001382783.1;NM_001382784.1;NM_001382785.1;NM_001382786.1;NM_001382787.1;NM_001382788.1;NM_001382789.1;NM_001382790.1;NM_001382791.1;NM_001382792.1;NM_001382793.1;NM_001382794.1;NM_001382795.1;NM_001382796.1;NM_001382797.1;NM_001382798.1;NM_001382799.1;NM_001382800.1;NM_001382801.1;NM_001382802.1;NM_001382803.1;NM_001382804.1;NM_001382805.1;NM_001382806.1;NM_004448…		Unclassified_Cell_type_specific
cg12079303	cg12079303_TC21	chr1	61081491	+	chr1:61083081-61083750	Shore	NFIA;NFIA;NFIA	TSS1500;TSS1500;TSS1500	NM_005595.5;NM_001134673.4;NM_001145512.2
cg12082129	cg12082129_TC21	chr11	117231747	+	chr11:117232057-117232736;chr11:117233009-117233225	Shore	RNF214;RNF214;RNF214	TSS1500;TSS1500;TSS1500	NM_001278249.2;NM_001077239.2;NM_207343.4
cg12082346	cg12082346_BC21	chr3	196118039	+		OpenSea
cg16717122	cg16717122_TC21	chr15	51681723	+	chr15:51681336-51681641	Shore	SCG3;SCG3;SCG3;SCG3	5UTR;exon_1;5UTR;exon_1	NM_001165257.2;NM_001165257.2;NM_013243.4;NM_013243.4
cg16731240	cg16731240_BC21	chr19	51887997	-	chr19:51887588-51888115	Island	ZNF649-AS1;ZNF577;ZNF577;ZNF577;ZNF577;ZNF577;ZNF577;ZNF577;ZNF577;ZNF577;ZNF577;ZNF577	TSS200;TSS200;TSS200;TSS200;TSS200;TSS200;TSS200;TSS200;TSS200;TSS200;TSS200;TSS200	NR_110733.1;NM_001370449.1;NM_001370450.1;NM_001370448.1;NM_001135590.2;NM_001370447.1;NM_032679.3;NM_001370455.1;NM_001370456.1;NM_001370452.1;NM_001370457.1;NR_163433.1
cg00277397	cg00277397_BC21	chr7	72335427	+	chr7:72335772-72337783	Shore
cg00294382	cg00294382_TC21	chr12	56338937	+		OpenSea	IL23A;IL23A	5UTR;exon_1	NM_016584.3;NM_016584.3		Promoter_Associated
cg00310412	cg00310412_TC21	chr15	74432577	+	chr15:74432982-74434146	Shore
cg00343092	cg00343092_TC21	chr22	43151968	-	chr22:43151313-43152163	Island	TSPO;TSPO;TSPO;TSPO	5UTR;exon_1;5UTR;exon_1	NM_001256530.1;NM_001256530.1;NM_001256531.1;NM_001256531.1
cg00366435	cg00366435_BC21	chr12	6786939	-		OpenSea					Promoter_Associated_Cell_type_specific
cg00399483	cg00399483_TC21	chr18	52342008	+	chr18:52342007-52342352	Island
cg00439658	cg00439658_TC21	chr17	74852530	-	chr17:74852027-74852762	Island	GRIN2C;GRIN2C;GRIN2C	exon_3;exon_3;exon_3	NM_000835.6;NM_001278553.2;NR_103735.2		Promoter_Associated_Cell_type_specific
cg00440980	cg00440980_BC21	chr17	76643812	-		OpenSea	ST6GALNAC1;ST6GALNAC1;ST6GALNAC1	TSS200;TSS200;TSS200	NM_001289107.2;NM_018414.5;NR_110309.2		Unclassified_Cell_type_specific
cg06148264	cg06148264_BC21	chr6	2841234	+	chr6:2841539-2842039	Shore					Promoter_Associated_Cell_type_specific
cg08403419	cg08403419_BC21	chr1	155941447	-		OpenSea	RXFP4	TSS200	NM_181885.3
cg08510456	cg08510456_BC21	chr3	49553575	-	chr3:49554145-49555101	Shore	BSN-DT;BSN	exon_2;TSS1500	NR_038866.1;NM_003458.4
cg08537367	cg08537367_TC21	chr16	87435593	-		OpenSea
cg08583049	cg08583049_BC21	chr15	60004616	-	chr15:60004355-60006321	Island	FOXB1;FOXB1	5UTR;exon_1	NM_012182.3;NM_012182.3			DMR
cg08587542	cg08587542_TC21	chr5	141924335	-	chr5:141923554-141924069	Shore					Promoter_Associated
cg08598221	cg08598221_BC21	chr8	120812689	-	chr8:120811175-120812480	Shore	SNTB1	TSS1500	NM_021021.4
cg08622677	cg08622677_BC21	chr12	3492140	+	chr12:3490887-3493842	Island					Unclassified_Cell_type_specific
cg08623787	cg08623787_BC21	chr1	165445374	-		OpenSea	RXRG;RXRG;RXRG	TSS1500;TSS1500;TSS1500	NM_001256570.2;NM_006917.5;NR_033824.2
cg13960192	cg13960192_BC21	chr19	3093906	-	chr19:3094143-3094384;chr19:3094644-3095057;chr19:3097566-3097795	Shore	GNA11	TSS1500	NM_002067.5
cg13975369	cg13975369_BC21	chr7	130440712	+	chr7:130440686-130441330	Island					Promoter_Associated
cg14070162	cg14070162_BC21	chr17	42423564	+	chr17:42421722-42423508	Shore	CAVIN1	TSS1500	NM_012232.6
cg14093936	cg14093936_TC21	chr15	74434273	-	chr15:74432982-74434146	Shore	SEMA7A;SEMA7A;SEMA7A	TSS1500;TSS1500;TSS1500	NM_001146030.3_2;NM_003612.5_2;NM_001146029.3_2		Promoter_Associated
cg22796704	cg22796704_BC21	chr10	48465491	-	chr10:48466200-48466733	Shore
cg22815110	cg22815110_BC21	chr1	63323262	-	chr1:63316723-63324800	Island	FOXD3-AS1;FOXD3-AS1;FOXD3	TSS1500;TSS1500;exon_1	NR_121634.1;NR_121635.1;NM_012183.3
cg22821324	cg22821324_TC21	chr4	176002288	+	chr4:176001322-176001669;chr4:176001924-176002479	Island						DMR
cg22858288	cg22858288_TC21	chr11	2909092	-	chr11:2909059-2909863	Island
cg22858308	cg22858308_TC21	chr6	142774476	-		OpenSea	HIVEP2	exon_5	NM_006734.4
cg22866430	cg22866430_TC21	chr1	12506324	-		OpenSea	SNORA59A	TSS1500	NR_003025.1
cg22892110	cg22892110_BC21	chr8	143716461	+	chr8:143716138-143716868;chr8:143718787-143719165	Island					Unclassified
cg22892904	cg22892904_BC21	chr17	79777290	-	chr17:79777579-79778973	Shore	CBX2;CBX2	TSS1500;TSS1500	NM_032647.4;NM_005189.3		Unclassified
cg22901840	cg22901840_TC21	chr1	68047094	+	chr1:68046960-68047322;chr1:68050553-68050790	Island	DIRAS3	exon_2	NM_004675.5
cg25268718	cg25268718_TC21	chr14	24135502	-	chr14:24132289-24132491;chr14:24136015-24136551	Shore	PSME1;PSME1;PSME1;PSME1	TSS1500;TSS1500;TSS1500;TSS1500	NM_001281529.2_2;NM_006263.4_2;NM_001281528.2_2;NM_176783.3_2
cg10059959	cg10059959_TC21	chr9	37035384	+	chr9:37034138-37034854;chr9:37036480-37038344	Shore	PAX5;PAX5;PAX5;PAX5;PAX5;PAX5;PAX5;PAX5;PAX5;PAX5;PAX5;PAX5;PAX5	TSS1500;TSS1500;TSS1500;TSS1500;TSS1500;TSS1500;TSS1500;TSS1500;TSS1500;TSS1500;TSS1500;TSS1500;TSS1500	NM_016734.3;NM_001280548.2;NM_001280547.2;NM_001280552.2;NM_001280549.2;NM_001280550.2;NM_001280554.2;NM_001280553.2;NM_001280555.2;NM_001280556.2;NM_001280551.2;NR_104000.2;NR_103999.2
cg10141715	cg10141715_TC21	chr12	101209675	+	chr12:101209609-101210155	Island	SLC5A8	exon_1	NM_145913.5_2
cg10149836	cg10149836_BC21	chr17	31392294	-	chr17:31391212-31392273	Shore					Unclassified_Cell_type_specific
cg10189695	cg10189695_BC21	chr4	8580573	+	chr4:8580486-8581637	Island	GPR78;GPR78;GPR78	5UTR;exon_1;exon_1	NM_080819.5;NM_080819.5;NR_045511.3		Unclassified
cg10202557	cg10202557_BC21	chr4	24980551	-		OpenSea	CCDC149	TSS1500	NM_173463.6		Unclassified
cg10217445	cg10217445_TC21	chr21	33025476	-	chr21:33022820-33027937	Island	OLIG2	TSS1500	NM_005806.4		Unclassified
cg23130254	cg23130254_TC21	chr2	176099860	+	chr2:176097451-176097759;chr2:176099334-176100781	Island	HOXD12	exon_1	NM_021193.4
cg07621046	cg07621046_TC21	chr10	116670147	-	chr10:116669919-116670342	Island	C10orf82;C10orf82;C10orf82;C10orf82;C10orf82;C10orf82	5UTR;exon_1;5UTR;exon_1;TSS200;TSS200	NM_001330142.3;NM_001330142.3;NM_001350930.2;NM_001350930.2;NM_001350931.2;NM_144661.4
cg07658590	cg07658590_TC21	chr21	45543673	-	chr21:45541754-45543164	Shore	SLC19A1;SLC19A1;SLC19A1	TSS1500;TSS1500;TSS1500	NM_001352510.2;NM_194255.4;NM_001205206.4
cg07705835	cg07705835_BC21	chr3	9917444	-	chr3:9915138-9915980	Shore	IL17RC	exon_1	NM_153461.4
cg07708487	cg07708487_TC21	chr16	89320606	-		OpenSea	LOC100287036	exon_1	NR_168302.1
cg07728874	cg07728874_TC21	chr11	118342557	-		OpenSea	CD3D;CD3D	exon_1;exon_1	NM_000732.6;NM_001040651.2		Unclassified_Cell_type_specific
cg07850604	cg07850604_TC21	chr14	35534237	-	chr14:35533392-35535807	Island	INSM2;INSM2	5UTR;exon_1	NM_032594.4;NM_032594.4		Unclassified	DMR
cg20792833	cg20792833_BC21	chr11	67437724	+	chr11:67435848-67436191	Shore	PTPRCAP;CORO1B;CORO1B;CORO1B;CORO1B	TSS200;3UTR;exon_12;3UTR;exon_11	NM_005608.3;NM_001018070.3;NM_001018070.3;NM_020441.3;NM_020441.3		Promoter_Associated
cg20797216	cg20797216_BC21	chr19	8147350	-	chr19:8149059-8149815	Shore	FBN3;FBN3	exon_2;exon_2	NM_001321431.2;NM_032447.5
cg20822990	cg20822990_BC21	chr1	17012271	+	chr1:17011334-17012087	Shore	ATP13A2;ATP13A2;ATP13A2	TSS1500;TSS1500;TSS1500	NM_022089.4;NM_001141973.3;NM_001141974.3		Promoter_Associated
cg20870362	cg20870362_BC21	chr9	36169178	-	chr9:36166201-36166832	Shelf	CCIN	TSS1500	NM_005893.3
cg12688670	cg12688670_TC21	chr16	29790281	-	chr16:29790375-29790997	Shore	KIF22;KIF22;KIF22	TSS1500;TSS1500;TSS1500	NM_001256270.1;NM_007317.3;NM_001256269.2		Promoter_Associated
cg12757011	cg12757011_BC21	chr2	161424600	+	chr2:161423324-161424198;chr2:161427070-161428068	Shore	TBR1;TBR1	exon_6;3UTR	NM_006593.4;NM_006593.4		Unclassified_Cell_type_specific
cg12758687	cg12758687_BC21	chr11	113475605	-	chr11:113474346-113475606	Island	DRD2;DRD2	TSS1500;TSS1500	NM_000795.4;NM_016574.4
cg12774845	cg12774845_TC21	chr14	74019609	+	chr14:74018622-74019653	Island	ENTPD5;ENTPD5;ENTPD5;ENTPD5;ENTPD5;ENTPD5;ENTPD5;ENTPD5;ENTPD5;ENTPD5;ENTPD5;ENTPD5;ENTPD5;ENTPD5	TSS1500;TSS1500;TSS1500;TSS1500;TSS1500;TSS1500;TSS1500;TSS1500;TSS1500;TSS1500;TSS1500;TSS1500;TSS1500;TSS1500	NM_001321988.3;NM_001321987.3;NM_001321985.3;NM_001382257.1;NM_001249.5;NM_001382263.1;NM_001321986.3;NM_001382256.1;NM_001321984.2;NM_001330189.2;NM_001382259.1;NM_001382260.1;NM_001382262.1;NM_001382258.1		Promoter_Associated
cg12776156	cg12776156_TC21	chr11	848044	-	chr11:849087-850982	Shore
cg26174752	cg26174752_BC21	chr6	96838072	-	chr6:96836954-96837906	Shore	GPR63;GPR63	TSS1500;TSS1500	NM_001143957.3;NM_030784.4		Promoter_Associated
cg26191447	cg26191447_BC21	chr2	190791692	+		OpenSea
cg01335367	cg01335367_BC21	chr12	109734403	+		OpenSea	FAM222A-AS1;FAM222A-AS1	exon_4;exon_3	NR_026661.2;NR_026662.2
cg01353448	cg01353448_TC21	chr7	31687298	-		OpenSea	PPP1R17;PPP1R17;PPP1R17;PPP1R17	5UTR;exon_1;5UTR;exon_1	NM_001145123.3;NM_001145123.3;NM_006658.5;NM_006658.5
cg01405761	cg01405761_BC21	chr8	61288130	+		OpenSea	CLVS1;CLVS1	5UTR;exon_1	NM_173519.3;NM_173519.3
cg01438090	cg01438090_BC21	chr11	30481389	+		OpenSea
cg01441777	cg01441777_BC21	chr22	38318411	+	chr22:38316679-38317277	Shore	CSNK1E;CSNK1E	TSS1500;TSS1500	NM_152221.3;NM_001894.5
cg01447660	cg01447660_TC21	chr2	68925546	+		OpenSea					Unclassified
cg01511232	cg01511232_TC21	chr4	154740777	+	chr4:154740526-154740832;chr4:154742657-154743163;chr4:154743667-154744681	Island	LRAT	TSS200	NM_001301645.2
cg01528542	cg01528542_BC21	chr12	81074453	-	chr12:81077790-81078340	Shelf
cg12902039	cg12902039_TC21	chr15	28099266	+	chr15:28099042-28099594;chr15:28094628-28097296	Island	OCA2;OCA2;OCA2;OCA2	5UTR;exon_1;5UTR;exon_1	NM_000275.3_3;NM_000275.3_3;NM_001300984.2_3;NM_001300984.2_3		Unclassified	DMR
cg12928668	cg12928668_TC21	chr5	116575033	+	chr5:116572701-116575096;chr5:116576305-116576688	Island	SEMA6A;SEMA6A	TSS1500;TSS1500	NM_001300780.2;NM_020796.5		Unclassified
cg12946225	cg12946225_TC21	chr19	3573753	+	chr19:3572547-3574554;chr19:3576630-3578316	Island	HMG20B	exon_3	NM_006339.3
cg12970084	cg12970084_BC21	chr1	202007952	+		OpenSea
cg13001142	cg13001142_BC21	chr6	147207385	-	chr6:147203677-147204712	Shelf					Unclassified_Cell_type_specific
cg13027206	cg13027206_BC21	chr14	91399981	+		OpenSea					Unclassified_Cell_type_specific	DMR
cg13029847	cg13029847_BC21	chr17	29006255	-	chr17:29005250-29006170	Shore	SEZ6;SEZ6	TSS1500;TSS1500	NM_178860.5;NM_001098635.2		Unclassified_Cell_type_specific
cg17693270	cg17693270_BC21	chrX	70177346	-		OpenSea	DGAT2L6	TSS200	NM_198512.3
cg17710021	cg17710021_TC21	chr1	209675232	-	chr1:209675098-209676083	Island	HSD11B1-AS1;G0S2	exon_1;TSS200	NR_134511.1;NM_015714.4		Unclassified_Cell_type_specific
cg15342087	cg15342087_BC21	chr6	30752432	+		OpenSea
cg15415507	cg15415507_TC21	chr1	16156058	-	chr1:16154989-16155965	Shore	EPHA2;EPHA2;EPHA2;EPHA2	5UTR;exon_1;exon_1;5UTR	NM_001329090.2;NM_001329090.2;NM_004431.5;NM_004431.5		Unclassified
cg15425280	cg15425280_TC21	chr4	157220340	+	chr4:157220252-157220684;chr4:157222144-157222901	Island	GRIA2;GRIA2;GRIA2;GRIA2;GRIA2	5UTR;exon_1;TSS1500;TSS1500;TSS1500	NM_001379001.3;NM_001379001.3;NM_000826.6;NM_001083619.3;NM_001083620.3
cg15474579	cg15474579_BC21	chr6	36678035	+	chr6:36678467-36680688	Shore	DINOL;CDKN1A;CDKN1A;CDKN1A;CDKN1A;CDKN1A;CDKN1A;CDKN1A	exon_1;TSS1500;TSS1500;TSS1500;TSS1500;TSS1500;TSS1500;TSS1500	NR_144384.1;NM_000389.5;NM_001374512.1;NM_001374511.1;NM_001374513.1;NM_001220778.2;NR_164655.1;NR_164656.1
cg15538427	cg15538427_BC21	chr11	62689542	+	chr11:62687601-62688396	Shore	LRRN4CL	TSS200	NM_203422.4
cg15195412	cg15195412_BC21	chr16	57373043	+		OpenSea
cg20052760	cg20052760_BC21	chr6	10510556	-		OpenSea					Unclassified
cg20080624	cg20080624_TC21	chr7	97021799	-	chr7:97020909-97022239;chr7:97022651-97022934;chr7:97024155-97024668	Island
cg20119148	cg20119148_BC21	chr19	18233385	+	chr19:18232686-18233386	Island	PDE4C;PDE4C;PDE4C;PDE4C	exon_2;5UTR;exon_2;5UTR	NM_000923.6;NM_000923.6;NM_001330172.2;NM_001330172.2		Unclassified
cg20119635	cg20119635_TC21	chrX	37847821	-	chrX:37847042-37847719	Shore	DYNLT3	TSS1500	NM_006520.3		Promoter_Associated
cg20131596	cg20131596_BC21	chr5	102865424	-	chr5:102865879-102866208	Shore	PAM;PAM;PAM;PAM	TSS1500;TSS1500;TSS1500;TSS1500	NM_138821.2;NM_138822.2;NM_138766.2;NR_033440.1
cg20143092	cg20143092_TC21	chr11	35138783	+	chr11:35138828-35139453	Shore	CD44;CD44;CD44;CD44;CD44;CD44;CD44;CD44;LOC100507144	TSS1500;TSS1500;TSS1500;TSS1500;TSS1500;TSS1500;TSS1500;TSS1500;TSS1500	NM_001202557.2;NM_001001392.2;NM_001202556.2;NM_001001391.2;NM_001202555.2;NM_001001390.2;NM_001001389.2;NM_000610.4;NR_120528.1		Promoter_Associated
cg01293143	cg01293143_TC21	chr20	64056973	+	chr20:64057198-64057525	Shore	TCEA2;TCEA2	5UTR;exon_1	NM_198723.2;NM_198723.2
cg08214029	cg08214029_BC21	chr17	36064118	+		OpenSea	CCL18	TSS200	NM_002988.4_3
cg08234504	cg08234504_TC21	chr5	139633732	-	chr5:139637478-139638083	Shelf					Unclassified
cg00620024	cg00620024_BC21	chr9	125190612	+	chr9:125189112-125189984	Shore	PPP6C;PPP6C;PPP6C	TSS1500;TSS1500;TSS1500	NM_001123355.2;NM_002721.5;NM_001123369.2		Promoter_Associated
cg00622552	cg00622552_TC21	chr15	75723994	-		OpenSea	ODF3L1	TSS200	NM_175881.5		Unclassified_Cell_type_specific
cg00729699	cg00729699_TC21	chr8	22060564	+	chr8:22056764-22057014	Shelf					Unclassified_Cell_type_specific
cg00748589	cg00748589_TC21	chr12	11500552	+	chr12:11500298-11500841	Island					Unclassified
cg00753885	cg00753885_TC21	chr12	57008013	+	chr12:57006084-57006688	Shore	ZBTB39	TSS1500	NM_014830.3
cg00757070	cg00757070_BC21	chr11	118956372	-		OpenSea	UPK2	exon_1	NM_006760.4
cg00806490	cg00806490_BC21	chr16	82627268	-	chr16:82627046-82628208	Island					Unclassified_Cell_type_specific	DMR
cg00864867	cg00864867_TC21	chr12	79691488	-	chr12:79689751-79691374	Shore	PAWR;PAWR;PAWR	TSS1500;TSS1500;TSS1500	NM_001354733.2;NM_001354732.2;NM_002583.4
cg00891278	cg00891278_TC21	chr3	126394941	+	chr3:126394704-126395124	Island	CFAP100;CFAP100;CFAP100-DT;CFAP100-DT;CFAP100-DT	5UTR;exon_1;TSS200;TSS200;TSS200	NM_182628.3;NM_182628.3;NR_103787.1;NR_103788.1;NR_103789.1
cg17386185	cg17386185_TC21	chr3	52287250	-	chr3:52287803-52288038	Shore	GLYCTK;GLYCTK;GLYCTK;GLYCTK;GLYCTK;GLYCTK	TSS1500;TSS1500;TSS1500;TSS1500;TSS1500;TSS1500	NM_001144951.2;NM_145262.4;NR_026700.2;NR_026702.2;NR_026701.2;NR_026699.2
cg17453778	cg17453778_TC21	chr3	122183714	+	chr3:122183895-122184798	Shore	CASR;CASR;CASR	5UTR;exon_1;TSS1500	NM_000388.4;NM_000388.4;NM_001178065.2
cg17471102	cg17471102_BC21	chr19	5851244	-		OpenSea
cg07139440	cg07139440_TC21	chr1	151058505	-	chr1:151059291-151059876	Shore
cg07164639	cg07164639_TC21	chr6	110415755	-		OpenSea	DDO;DDO;DDO;DDO;DDO;DDO;DDO;DDO;DDO	TSS200;TSS200;TSS200;TSS200;TSS200;TSS200;TSS200;TSS200;TSS200	NM_001368170.1;NM_001372108.2;NM_001368174.1;NM_004032.3;NM_001368175.1;NM_001368171.1;NM_001368172.1;NM_001368173.1;NR_160546.1
cg07211259	cg07211259_TC21	chr9	5510497	+		OpenSea	PDCD1LG2	TSS200	NM_025239.4		Unclassified_Cell_type_specific
cg07267296	cg07267296_TC21	chr8	28891478	-		OpenSea	HMBOX1;HMBOX1;HMBOX1;HMBOX1	5UTR;exon_1;5UTR;exon_1	NM_001324382.2;NM_001324382.2;NM_001324388.2;NM_001324388.2
cg07286341	cg07286341_BC21	chr5	177496804	+	chr5:177496803-177498338	Island
cg07388493	cg07388493_TC21	chr1	39025787	+		OpenSea	NDUFS5;NDUFS5	TSS1500;TSS1500	NM_001184979.2;NM_004552.3		Promoter_Associated_Cell_type_specific
cg07408456	cg07408456_BC21	chr19	15479721	+		OpenSea	PGLYRP2;PGLYRP2	TSS1500;TSS1500	NM_001363546.1;NM_052890.4
cg07409200	cg07409200_BC21	chr13	42780538	+		OpenSea	FAM216B;FAM216B	TSS1500;TSS1500	NM_182508.3;NM_001318932.2
cg15159987	cg15159987_BC21	chr19	16893079	-	chr19:16889816-16890587;chr19:16896290-16898046	Shelf	CPAMD8;CPAMD8;CPAMD8	3UTR;exon_42;exon_3	NM_015692.5;NM_015692.5;NR_147452.2
cg14377791	cg14377791_BC21	chr19	39679272	-		OpenSea	LGALS17A	TSS200	NR_034156.1
cg14456683	cg14456683_TC21	chr3	147409223	+	chr3:147409201-147411212;chr3:147412555-147412790	Island	ZIC1	TSS200	NM_003412.4
cg14473924	cg14473924_TC21	chr3	73625019	-	chr3:73624079-73625224	Island	PDZRN3	TSS200	NM_015009.3
cg03143849	cg03143849_TC21	chr11	2883721	+	chr11:2883793-2885894	Shore	CDKN1C;CDKN1C;CDKN1C;CDKN1C;CDKN1C;CDKN1C;CDKN1C;CDKN1C;CDKN1C;CDKN1C	3UTR;exon_3;3UTR;exon_4;3UTR;exon_4;3UTR;exon_3;3UTR;exon_4	NM_000076.2_2;NM_000076.2_2;NM_001122630.2_2;NM_001122630.2_2;NM_001122631.2_2;NM_001122631.2_2;NM_001362474.2_2;NM_001362474.2_2;NM_001362475.2_2;NM_001362475.2_2
cg03160135	cg03160135_TC21	chr6	117265755	-	chr6:117263421-117263653;chr6:117265319-117265993	Island	VGLL2;VGLL2;VGLL2;VGLL2	5UTR;exon_1;5UTR;exon_1	NM_153453.1;NM_153453.1;NM_182645.3;NM_182645.3			DMR
cg03224418	cg03224418_TC21	chr20	63980505	-	chr20:63978773-63979810;chr20:63980947-63981434	Shore	PRPF6;SAMD10	TSS1500;TSS1500	NM_012469.4;NM_080621.5		Promoter_Associated
cg03289872	cg03289872_TC21	chr19	56477733	-	chr19:56476944-56478372	Island	ZNF667-AS1;ZNF667-AS1;ZNF667;ZNF667;ZNF667	TSS1500;TSS200;TSS1500;TSS1500;TSS1500	NR_036522.1;NR_036521.1;NM_001321356.2;NM_001321355.2;NM_022103.4
cg03340878	cg03340878_TC21	chr6	27957388	+		OpenSea	OR2B6	exon_1	NM_012367.1
cg03395898	cg03395898_BC21	chr14	75981668	-	chr14:75982280-75983046	Shore	TGFB3;TGFB3;TGFB3;TGFB3;TGFB3;TGFB3	exon_1;5UTR;exon_2;5UTR;exon_1;5UTR	NM_001329938.2;NM_001329938.2;NM_001329939.2;NM_001329939.2;NM_003239.5;NM_003239.5		Promoter_Associated
cg24398176	cg24398176_BC21	chr1	33082214	-	chr1:33080923-33081642	Shore	AZIN2;AZIN2;AZIN2;AZIN2;AZIN2;AZIN2;AZIN2;AZIN2;AZIN2;AZIN2;AZIN2;AZIN2;AZIN2;AZIN2;AZIN2;AZIN2;AZIN2;AZIN2;AZIN2;AZIN2;AZIN2;AZIN2;AZIN2;AZIN2;AZIN2;AZIN2;AZIN2;AZIN2;AZIN2;AZIN2;AZIN2	5UTR;exon_3;5UTR;exon_1;5UTR;exon_1;5UTR;exon_3;5UTR;exon_2;5UTR;exon_3;5UTR;exon_3;5UTR;exon_1;5UTR;exon_3;5UTR;exon_2;5UTR;exon_3;5UTR;exon_3;5UTR;exon_3;5UTR;exon_4;exon_1;exon_2;exon_3	NM_001293562.2;NM_001293562.2;NM_001301825.1;NM_001301825.1;NM_001301826.1;NM_001301826.1;NM_001350398.2;NM_001350398.2;NM_001350399.2;NM_001350399.2;NM_001350400.2;NM_001350400.2;NM_001350401.2;NM_001350401.2;NM_001350402.1;NM_001350402.1;NM_001376722.1;NM_001376722.1;NM_001376724.1;NM_001376724.1;NM_001376729.1;NM_001376729.1;NM_001376730.1;NM_001376730.1;NM_001376732.1;NM_001376732.1;NM_052998…		Promoter_Associated
cg24438217	cg24438217_TC21	chr4	39978494	+	chr4:39976446-39978172	Shore	PDS5A;PDS5A	TSS1500;TSS1500	NM_001100400.2;NM_001100399.2
cg24447042	cg24447042_TC21	chrX	129523916	+	chrX:129522874-129523429	Shore	SMARCA1;SMARCA1;SMARCA1;SMARCA1;SMARCA1;SMARCA1;SMARCA1	TSS1500;TSS1500;TSS1500;TSS1500;TSS1500;TSS1500;TSS1500	NM_003069.5;NM_001378261.1;NM_001282874.2;NM_001378262.1;NM_001378263.1;NM_001378264.1;NM_001282875.2
cg18972811	cg18972811_TC21	chr4	20253113	+	chr4:20251653-20255245	Island	SLIT2;SLIT2;SLIT2;SLIT2;SLIT2;SLIT2	5UTR;exon_1;5UTR;exon_1;5UTR;exon_1	NM_001289135.3;NM_001289135.3;NM_001289136.3;NM_001289136.3;NM_004787.4;NM_004787.4			DMR
cg18979491	cg18979491_BC21	chr20	38346042	-		OpenSea	LBP	TSS1500	NM_004139.5
cg19064258	cg19064258_TC21	chr16	22814796	-	chr16:22813295-22815138	Island	HS3ST2	exon_1	NM_006043.2			DMR
cg21505886	cg21505886_BC21	chr4	1722701	-	chr4:1720452-1722123	Shore	TMEM129;TMEM129	TSS1500;TSS1500	NM_001127266.2;NM_138385.4		Promoter_Associated
cg21547708	cg21547708_BC21	chr17	73165021	+	chr17:73164783-73166211	Island	SSTR2;SSTR2	5UTR;exon_1	NM_001050.3;NM_001050.3		Unclassified
cg21579274	cg21579274_TC21	chr12	114700640	+	chr12:114698120-114698545;chr12:114700457-114700670	Island
cg21596858	cg21596858_TC21	chr1	155034778	+		OpenSea	DCST2	TSS1500	NM_144622.3
cg21602160	cg21602160_TC21	chr17	42851255	-		OpenSea	AOC3;AOC3;AOC3;AOC3;AOC3	5UTR;exon_1;5UTR;exon_1;exon_1	NM_001277731.2;NM_001277731.2;NM_003734.4;NM_003734.4;NR_102422.2
cg21607649	cg21607649_TC21	chr10	133070673	-	chr10:133070922-133071142	Shore
cg24859433	cg24859433_BC21	chr6	30752426	+		OpenSea
cg24871743	cg24871743_BC21	chr1	68046967	+	chr1:68046960-68047322;chr1:68050553-68050790	Island	DIRAS3	exon_2	NM_004675.5
cg09306186	cg09306186_TC21	chr16	73047823	-	chr16:73047691-73048666	Island	ZFHX3;ZFHX3	5UTR;exon_1	NM_006885.4;NM_006885.4		Unclassified
cg09312149	cg09312149_BC21	chr5	115180723	+	chr5:115179019-115180523	Shore	TRIM36;TRIM36;TRIM36;TRIM36	TSS1500;TSS1500;TSS1500;TSS1500	NM_001017398.2;NM_001017397.2;NM_018700.4;NM_001300752.2		Unclassified_Cell_type_specific
cg09427311	cg09427311_TC21	chr9	127123451	+		OpenSea	ANGPTL2	TSS1500	NM_012098.3
cg09451574	cg09451574_BC21	chr4	112147920	-	chr4:112145314-112146223	Shore
cg09539538	cg09539538_TC21	chr20	6123568	-	chr20:6122789-6123323	Shore	FERMT1	TSS1500	NM_017671.5
cg09547119	cg09547119_TC21	chr19	51888114	-	chr19:51887588-51888115	Island	ZNF649-AS1;ZNF577;ZNF577;ZNF577;ZNF577;ZNF577;ZNF577;ZNF577;ZNF577;ZNF577;ZNF577;ZNF577	exon_1;TSS200;TSS200;TSS200;TSS200;TSS200;TSS200;TSS200;TSS200;TSS200;TSS200;TSS200	NR_110733.1;NM_001370449.1;NM_001370450.1;NM_001370448.1;NM_001135590.2;NM_001370447.1;NM_032679.3;NM_001370455.1;NM_001370456.1;NM_001370452.1;NM_001370457.1;NR_163433.1
cg09595479	cg09595479_BC21	chr12	49295429	-	chr12:49295090-49297577	Island	PRPH;TROAP-AS1	exon_1;exon_6	NM_006262.4;NR_120449.1		Unclassified_Cell_type_specific
cg12157673	cg12157673_TC21	chr19	52493364	-	chr19:52492687-52493342	Shore
cg12164282	cg12164282_TC21	chr2	1744340	+	chr2:1743061-1744846	Island	PXDN	exon_1	NM_012293.3			DMR
cg12182124	cg12182124_TC21	chr18	23871599	-		OpenSea	LAMA3;LAMA3;LAMA3;LAMA3	TSS1500;TSS1500;exon_38;exon_38	NM_001127718.4;NM_000227.6;NM_001127717.4;NM_198129.4		Unclassified_Cell_type_specific
cg22947000	cg22947000_BC21	chr16	81238676	+		OpenSea	BCO1	TSS200	NM_017429.3
cg22971191	cg22971191_BC21	chr13	103067356	-		OpenSea	SLC10A2	TSS1500	NM_000452.3
cg23078123	cg23078123_BC21	chr1	68112113	-		OpenSea					Unclassified_Cell_type_specific
cg23078220	cg23078220_TC21	chr7	74093023	-		OpenSea	LIMK1	TSS200	NM_001204426.2		Unclassified
cg23089840	cg23089840_BC21	chr21	44455003	-	chr21:44455580-44457443	Shore	LRRC3-DT;LRRC3	exon_2;TSS1500	NR_047476.1;NM_030891.6
cg12483947	cg12483947_BC21	chr10	70880343	+		OpenSea	SGPL1;SGPL1	exon_15;3UTR	NM_003901.4;NM_003901.4		Unclassified
cg12516875	cg12516875_BC21	chr22	46067663	+	chr22:46070096-46072648	Shelf	LINC02939	exon_2	NR_148973.1
cg23322172	cg23322172_BC21	chr10	102473650	-		OpenSea	MFSD13A	exon_8	NM_024789.4		Promoter_Associated_Cell_type_specific
cg23341182	cg23341182_BC21	chr10	100287011	-	chr10:100286385-100286875	Shore	BLOC1S2;BLOC1S2;BLOC1S2;BLOC1S2;BLOC1S2;BLOC1S2	TSS1500;TSS1500;TSS1500;TSS1500;TSS1500;TSS1500	NM_001282437.2;NM_001282436.2;NM_173809.5;NM_001282439.2;NM_001001342.2;NM_001282438.1		Promoter_Associated
cg23357533	cg23357533_TC21	chr13	41470537	-		OpenSea	RGCC;RGCC	exon_5;3UTR	NM_014059.3;NM_014059.3
cg00461022	cg00461022_BC21	chr5	16617943	+	chr5:16616400-16617319	Shore	RETREG1	TSS1500	NM_001034850.3
cg00468146	cg00468146_TC21	chr6	19837980	-	chr6:19836783-19839083	Island	ID4	exon_1	NM_001546.4
cg00484358	cg00484358_TC21	chr1	110068373	+	chr1:110067643-110070681	Island						DMR
cg00486113	cg00486113_BC21	chr6	31137934	-		OpenSea	PSORS1C2;PSORS1C2	3UTR;exon_2	NM_014069.3_6;NM_014069.3_6		Unclassified
cg00489401	cg00489401_TC21	chr5	180648875	-	chr5:180648688-180649906	Island					Unclassified_Cell_type_specific
cg00498305	cg00498305_BC21	chr10	117240725	-	chr10:117240924-117242019	Shore	SLC18A2	TSS1500	NM_003054.6
cg00563932	cg00563932_BC21	chr9	136976597	-	chr9:136977785-136979061	Shore	PTGDS	TSS1500	NM_000954.6		Unclassified_Cell_type_specific
cg00574412	cg00574412_TC21	chr17	29565848	-	chr17:29566068-29569060	Shore
cg07906193	cg07906193_TC21	chr10	124911397	+		OpenSea
cg09195271	cg09195271_BC21	chr1	19816004	+		OpenSea	RNF186	TSS1500	NM_019062.2
cg25084878	cg25084878_TC21	chr5	128538018	-	chr5:128536265-128536570;chr5:128536870-128538947	Island	FBN2;FBN2	exon_1;5UTR	NM_001999.4;NM_001999.4			DMR
cg25095951	cg25095951_BC21	chr12	56041463	-	chr12:56041789-56042622	Shore	RPS26	TSS1500	NM_001029.5		Promoter_Associated
cg25148589	cg25148589_BC21	chr4	157220784	-	chr4:157220252-157220684;chr4:157222144-157222901	Shore	GRIA2;GRIA2;GRIA2;GRIA2	5UTR;exon_1;5UTR;exon_1	NM_000826.6;NM_000826.6;NM_001083619.3;NM_001083619.3
cg25165199	cg25165199_TC21	chr13	48533557	-	chr13:48532275-48533327	Shore	RCBTB2;RCBTB2;RCBTB2;RCBTB2;RCBTB2;RCBTB2;RCBTB2;RCBTB2;RCBTB2;RCBTB2;RCBTB2;RCBTB2	TSS1500;TSS1500;TSS1500;TSS1500;TSS1500;TSS1500;TSS1500;TSS1500;TSS1500;TSS1500;TSS1500;TSS1500	NM_001352431.2;NM_001352430.2;NM_001268.4;NM_001352427.2;NM_001286830.2;NM_001352425.2;NM_001352426.2;NM_001352424.2;NM_001286831.2;NM_001352428.2;NM_001286832.2;NR_147985.2
cg09706243	cg09706243_TC21	chr11	67354163	+	chr11:67353385-67353757	Shore	POLD4;POLD4;POLD4;POLD4;POLD4	TSS1500;TSS1500;TSS1500;TSS1500;TSS1500	NM_021173.5;NM_001256870.2;NR_046411.2;NR_046412.2;NR_046413.1		Promoter_Associated
cg09721659	cg09721659_TC21	chr14	80955767	-	chr14:80954950-80955217	Shore	TSHR;TSHR;TSHR	exon_1;exon_1;exon_1	NM_000369.5;NM_001018036.3;NM_001142626.3		Unclassified
cg06493994	cg06493994_TC21	chr6	25652374	+	chr6:25652230-25652481	Island	SCGN;SCGN	5UTR;exon_1	NM_006998.4;NM_006998.4		Unclassified_Cell_type_specific	DMR
cg06498267	cg06498267_BC21	chr5	45695820	+	chr5:45695292-45696408	Island	HCN1	exon_1	NM_021072.4
cg06544405	cg06544405_BC21	chr18	72869572	+	chr18:72866730-72869636	Island
cg06563300	cg06563300_BC21	chr12	100357033	+		OpenSea	SLC17A8;SLC17A8	TSS200;TSS200	NM_001145288.2;NM_139319.3
cg06570224	cg06570224_TC21	chr3	158094686	-	chr3:158094264-158094975;chr3:158097792-158098184	Island
cg06621358	cg06621358_TC21	chr3	48662204	+	chr3:48660902-48664234	Island	CELSR3	exon_1	NM_001407.3
cg11194994	cg11194994_TC21	chr1	160206184	+	chr1:160205300-160205912	Shore	LOC729867	exon_3	NR_123725.1
cg11220950	cg11220950_TC21	chr16	1992692	+	chr16:1989856-1993025	Island	SYNGR3	exon_3	NM_004209.6
cg11230435	cg11230435_BC21	chr10	30435445	-	chr10:30433449-30434778	Shore
cg11251858	cg11251858_TC21	chr6	151807901	-	chr6:151807687-151808636	Island	ESR1;ESR1;ESR1;ESR1;ESR1;ESR1;ESR1;ESR1;ESR1;ESR1;ESR1;ESR1;ESR1;ESR1;ESR1;ESR1;ESR1;ESR1;ESR1;ESR1;ESR1;ESR1;ESR1	5UTR;exon_1;5UTR;exon_2;5UTR;exon_2;5UTR;exon_3;5UTR;exon_2;5UTR;exon_2;5UTR;exon_3;5UTR;exon_2;5UTR;exon_3;5UTR;exon_2;5UTR;exon_1;TSS1500	NM_000125.4;NM_000125.4;NM_001122740.2;NM_001122740.2;NM_001122741.2;NM_001122741.2;NM_001122742.2;NM_001122742.2;NM_001291230.2;NM_001291230.2;NM_001291241.2;NM_001291241.2;NM_001385568.1;NM_001385568.1;NM_001385569.1;NM_001385569.1;NM_001385570.1;NM_001385570.1;NM_001385571.1;NM_001385571.1;NM_001385572.1;NM_001385572.1;NM_001328100.2		Unclassified_Cell_type_specific
cg22418909	cg22418909_TC21	chr8	41309219	-	chr8:41308333-41309621	Island	SFRP1;SFRP1	exon_1;5UTR	NM_003012.5;NM_003012.5		Unclassified_Cell_type_specific	DMR
cg22441882	cg22441882_BC21	chr8	20183143	-		OpenSea	SLC18A1;SLC18A1;SLC18A1;SLC18A1	TSS200;TSS200;TSS200;TSS200	NM_001135691.3;NM_001142325.2;NM_001142324.2;NM_003053.4
cg08833432	cg08833432_BC21	chr20	62144768	-	chr20:62142542-62144611	Shore	PSMA7	TSS1500	NM_002792.4
cg08872742	cg08872742_BC21	chr16	66366417	+		OpenSea	CDH5	TSS1500	NM_001795.5
cg08888956	cg08888956_TC21	chr12	85874061	-		OpenSea	NTS	TSS1500	NM_006183.5
cg08893087	cg08893087_BC21	chr1	92951425	+		OpenSea					Unclassified
cg25665697	cg25665697_BC21	chr15	66565543	+		OpenSea
cg25674286	cg25674286_BC21	chr1	111504293	-		OpenSea	ADORA3;ADORA3;ADORA3;TMIGD3	TSS1500;TSS1500;TSS1500;TSS1500	NM_001302678.2;NM_000677.4;NM_001302679.2;NM_020683.7
cg25713185	cg25713185_TC21	chr2	227717770	+	chr2:227717769-227718105	Island
cg03945800	cg03945800_TC21	chr16	4115514	-	chr16:4114807-4117011	Island
cg03958979	cg03958979_TC21	chr6	108165183	+	chr6:108164467-108170083	Island	NR2E1	TSS1500	NM_003269.5		Unclassified_Cell_type_specific
cg03972838	cg03972838_BC21	chr22	39501575	-	chr22:39502095-39502784	Shore	MIEF1;MIEF1;MIEF1;MIEF1	TSS1500;TSS1500;TSS1500;TSS1500	NM_019008.6;NM_001394030.1;NR_130789.2;NR_130790.2
cg03975694	cg03975694_TC21	chr19	37551570	+	chr19:37548659-37549493	Shelf	ZNF540;ZNF540;ZNF571-AS1;ZNF571-AS1	5UTR;exon_1;exon_1;exon_1	NM_152606.5;NM_152606.5;NR_038249.1;NR_038250.1
cg03984502	cg03984502_TC21	chr1	151833185	+		OpenSea	RORC	TSS1500	NM_005060.4
cg03991512	cg03991512_BC21	chr16	75116558	+	chr16:75114500-75114966	Shore
cg03996822	cg03996822_TC21	chr4	73620841	+	chr4:73620327-73620541	Shore	RASSF6;RASSF6;RASSF6;RASSF6	TSS1500;TSS1500;TSS1500;TSS1500	NM_177532.5;NM_001270391.2;NM_001270392.1;NM_201431.2
cg04036898	cg04036898_BC21	chr1	46198926	+		OpenSea	POMGNT1;POMGNT1;POMGNT1	TSS1500;TSS1500;TSS1500	NM_001290129.2;NM_001290130.2;NM_017739.4		Promoter_Associated
cg04081402	cg04081402_TC21	chr22	30607600	+		OpenSea	PES1;PES1	TSS1500;TSS1500	NM_001282328.1;NM_001282327.1
cg04120520	cg04120520_TC21	chr16	85674433	-		OpenSea	GSE1;GSE1;GSE1;GSE1;GSE1;GSE1	exon_15;3UTR;exon_15;3UTR;exon_16;3UTR	NM_001134473.3;NM_001134473.3;NM_001278184.3;NM_001278184.3;NM_014615.5;NM_014615.5
cg12238343	cg12238343_BC21	chr5	33936297	-	chr5:33936063-33938204	Island	RXFP3	TSS200	NM_016568.3_2		Unclassified_Cell_type_specific
cg12259537	cg12259537_BC21	chr19	58003326	+	chr19:58002087-58003130	Shore	LOC100128398;ZNF606;ZNF606;ZNF606;ZNF606;ZNF606;ZNF606	exon_2;5UTR;exon_1;TSS1500;TSS1500;TSS1500;TSS1500	NR_036508.1;NM_025027.4;NM_025027.4;NM_001348025.3;NM_001348022.3;NM_001348023.3;NM_001348024.3
cg12261786	cg12261786_TC21	chr10	86968073	-	chr10:86968282-86968963;chr10:86970797-86971875	Shore	ADIRF	TSS1500	NM_006829.3
cg12340144	cg12340144_TC21	chr3	38347317	-	chr3:38346631-38347278	Shore					Promoter_Associated
cg12423733	cg12423733_BC21	chr6	29486846	+		OpenSea	MAS1L	exon_1	NM_052967.2_8
cg23432345	cg23432345_BC21	chr7	27156534	-	chr7:27156146-27156948;chr7:27158563-27158895;chr7:27160042-27161341	Island	HOXA7	exon_1	NM_006896.4			RDMR
cg23480021	cg23480021_TC21	chr3	22371255	-	chr3:22372001-22372874	Shore
cg23517605	cg23517605_BC21	chr6	3228131	-	chr6:3224682-3225400;chr6:3226791-3229454;chr6:3231361-3232055	Island	TUBB2B	TSS1500	NM_178012.5		Unclassified
cg23605843	cg23605843_BC21	chr1	26409139	-	chr1:26411091-26411657	Shore					Unclassified
cg23624705	cg23624705_TC21	chr1	92487098	+	chr1:92480309-92487052	Shore	GFI1;GFI1	TSS1500;TSS200	NM_001127216.3;NM_005263.5
cg23665568	cg23665568_BC21	chr1	85279370	-	chr1:85276182-85276852	Shelf
cg23668631	cg23668631_TC21	chr17	3893642	+	chr17:3892357-3893401	Shore	CAMKK1;CAMKK1	TSS1500;TSS1500	NM_172207.3;NM_032294.3
cg23681440	cg23681440_TC21	chr13	26924102	-		OpenSea
cg23696618	cg23696618_BC21	chr18	63916465	-		OpenSea
cg08081725	cg08081725_BC21	chr16	15649750	+	chr16:15649902-15650566	Shore	NDE1	TSS1500	NM_017668.3_2
cg08090640	cg08090640_BC21	chr17	43007272	+		OpenSea
cg08163918	cg08163918_TC21	chr12	57234871	-	chr12:57236323-57236686;chr12:57238149-57240795	Shore	SHMT2;SHMT2;SHMT2;SHMT2;SHMT2;SHMT2;SHMT2;SHMT2;SHMT2;SHMT2;SHMT2;SHMT2;SHMT2;SHMT2	exon_12;3UTR;exon_12;3UTR;exon_12;3UTR;exon_12;3UTR;exon_12;3UTR;exon_11;exon_11;exon_11;exon_11	NM_001166356.2;NM_001166356.2;NM_001166357.1;NM_001166357.1;NM_001166358.2;NM_001166358.2;NM_001166359.1;NM_001166359.1;NM_005412.6;NM_005412.6;NR_029415.1;NR_029416.2;NR_029417.2;NR_048562.1		Gene_Associated_Cell_type_specific
cg08209133	cg08209133_BC21	chr4	48483607	-	chr4:48483326-48484456	Island	SLC10A4	exon_1	NM_152679.4		Unclassified_Cell_type_specific	DMR
cg00016968	cg00016968_BC21	chr1	112707826	+	chr1:112706720-112707576	Shore	RHOC;RHOC;RHOC	TSS1500;TSS1500;TSS1500	NM_001042679.2;NM_175744.5;NM_001042678.2
cg00029246	cg00029246_TC21	chr7	137538671	-		OpenSea
cg00067471	cg00067471_TC21	chr19	1241378	+	chr19:1236394-1238312;chr19:1240155-1240547;chr19:1241620-1242570	Shore	ATP5F1D;ATP5F1D	TSS1500;TSS1500	NM_001001975.2;NM_001687.5		Promoter_Associated
cg00073090	cg00073090_TC21	chr19	1265880	-	chr19:1265855-1269944	Island					Promoter_Associated
cg00103299	cg00103299_BC21	chr15	92819017	+		OpenSea
cg00107187	cg00107187_BC21	chr14	104604661	-	chr14:104604181-104605126	Island	TMEM179;TMEM179	exon_1;exon_1	NM_001286389.2_2;NM_001286390.2_2			DMR
cg00141845	cg00141845_BC21	chrX	75273517	+		OpenSea	UPRT;UPRT;UPRT	TSS1500;TSS1500;TSS1500	NM_145052.4;NM_001307944.1;NR_030774.1		Promoter_Associated
cg00143376	cg00143376_TC21	chr2	231529991	+	chr2:231530052-231530626	Shore
cg00219921	cg00219921_TC21	chr2	86785687	-	chr2:86788851-86791059	Shelf	CD8A;CD8A;CD8A;CD8A;CD8A;CD8A;CD8A;CD8A;CD8A;CD8A;CD8A;CD8A;CD8A	3UTR;exon_9;3UTR;exon_8;3UTR;exon_6;3UTR;exon_5;exon_7;exon_8;exon_3;exon_8;exon_4	NM_001145873.1;NM_001145873.1;NM_001382698.1;NM_001382698.1;NM_001768.7;NM_001768.7;NM_171827.4;NM_171827.4;NR_027353.2;NR_168478.1;NR_168479.1;NR_168480.1;NR_168481.1
cg14564351	cg14564351_TC21	chr6	135323267	+		OpenSea	AHI1;AHI1;AHI1;AHI1;AHI1	exon_23;exon_25;exon_25;exon_25;exon_24	NM_001134830.2;NM_001134831.2;NM_001350503.2;NM_001350504.2;NM_017651.5		Unclassified_Cell_type_specific
cg14580211	cg14580211_TC21	chr5	150781737	+	chr5:150778661-150779092	Shelf
cg14600885	cg14600885_TC21	chr5	150660718	-	chr5:150656406-150657067	Shelf	MYOZ3;MYOZ3	TSS1500;TSS200	NM_001122853.3;NM_133371.5
cg14674720	cg14674720_TC21	chr2	218963208	-	chr2:218959429-218961142;chr2:218962937-218963483	Island					Unclassified_Cell_type_specific
cg14676592	cg14676592_BC21	chr16	49876951	-	chr16:49876298-49876952	Island					Unclassified_Cell_type_specific
cg24505341	cg24505341_TC21	chr3	62875869	+	chr3:62873942-62875515	Shore	CADPS;CADPS;CADPS	TSS1500;TSS1500;TSS1500	NM_183394.3;NM_003716.4;NM_183393.3
cg24662823	cg24662823_TC21	chr11	128480740	-		OpenSea
cg24768561	cg24768561_TC21	chr2	235493156	+	chr2:235493155-235495302	Island	AGAP1;AGAP1;AGAP1	TSS1500;TSS1500;TSS1500	NM_001244888.2;NM_014914.5;NM_001037131.3
cg27169020	cg27169020_TC21	chr15	83285477	+	chr15:83283435-83285178	Shore	BNC1	TSS1500	NM_001717.4
cg27210390	cg27210390_TC21	chr17	54901222	-	chr17:54900505-54900946	Shore
cg17241310	cg17241310_BC21	chr1	90717299	+	chr1:90719599-90720020;chr1:90716540-90718983	Island	BARHL2;BARHL2	exon_1;5UTR	NM_020063.2;NM_020063.2			DMR
cg17324128	cg17324128_BC21	chr10	44960052	-	chr10:44959347-44960026	Shore	TMEM72-AS1	TSS1500	NR_033842.1		Promoter_Associated
cg16273597	cg16273597_TC21	chr6	14117249	-	chr6:14117385-14117975	Shore	CD83;CD83;CD83	TSS1500;TSS1500;TSS200	NM_001040280.3;NM_004233.4;NM_001251901.1		Promoter_Associated
cg16313343	cg16313343_BC21	chr14	105301772	-	chr14:105300221-105301659	Shore	BRF1;BRF1;BRF1	TSS1500;TSS1500;TSS1500	NM_001242790.2;NM_001519.4;NM_001242788.2		Promoter_Associated
cg16323641	cg16323641_TC21	chrX	41684259	-		OpenSea
cg16352283	cg16352283_TC21	chr1	27012487	-	chr1:27012388-27012950	Island	TENT5B	exon_1	NM_052943.4		Unclassified_Cell_type_specific
cg16363586	cg16363586_BC21	chr19	17405520	+		OpenSea	BST2;MVB12A;BISPR;BISPR	exon_1;TSS1500;TSS200;TSS200	NM_004335.4;NM_001304547.2;NR_130766.1;NR_130765.1		Promoter_Associated
cg08935301	cg08935301_TC21	chr3	8502046	+	chr3:8501515-8501893	Shore	LMCD1-AS1	TSS1500	NR_033378.1		Unclassified
cg08977371	cg08977371_TC21	chr16	82626885	-	chr16:82627046-82628208	Shore	CDH13;CDH13;CDH13;CDH13;CDH13;CDH13	TSS200;TSS200;TSS200;TSS200;TSS200;TSS200	NM_001220492.2;NM_001220491.2;NM_001220490.2;NM_001220489.2;NM_001257.5;NM_001220488.2
cg08993878	cg08993878_BC21	chr12	97757601	+		OpenSea	PAFAH1B2P2	TSS1500	NR_077240.1
cg09035699	cg09035699_TC21	chr5	131974768	+		OpenSea	ACSL6;ACSL6;ACSL6	exon_11;exon_11;exon_11	NM_001205247.2;NM_001205248.2;NM_015256.4		Promoter_Associated_Cell_type_specific
cg09082287	cg09082287_TC21	chr1	65264811	+	chr1:65265728-65266166	Shore	DNAJC6;DNAJC6;DNAJC6;DNAJC6	5UTR;exon_1;5UTR;exon_1	NM_001256865.2;NM_001256865.2;NM_014787.4;NM_014787.4
cg09088834	cg09088834_TC21	chr20	25584824	+	chr20:25584801-25585604	Island					Unclassified_Cell_type_specific
cg09106999	cg09106999_BC21	chr12	55966281	+	chr12:55966683-55967125	Shore	CDK2;CDK2;CDK2;PMEL;PMEL;PMEL;PMEL;PMEL	TSS1500;TSS1500;TSS1500;TSS1500;TSS1500;TSS1500;TSS1500;TSS1500	NM_001290230.2;NM_052827.4;NM_001798.5;NM_001384361.1;NM_001200054.1;NM_001320121.1;NM_001320122.1;NM_001200053.1
cg09118625	cg09118625_BC21	chr1	68047288	+	chr1:68046960-68047322;chr1:68050553-68050790	Island	DIRAS3	exon_2	NM_004675.5
cg05316065	cg05316065_BC21	chr8	129786761	+		OpenSea	GSDMC	TSS200	NM_031415.3_2
cg05331214	cg05331214_TC21	chr2	166487264	-		OpenSea	SCN7A	TSS1500	NR_045628.1
cg05373457	cg05373457_BC21	chr8	98427720	-	chr8:98426464-98428197	Island
cg05380982	cg05380982_TC21	chr21	37916075	+	chr21:37915643-37916964	Island	KCNJ6;KCNJ6	5UTR;exon_1	NM_002240.5;NM_002240.5		Unclassified_Cell_type_specific
cg05392293	cg05392293_TC21	chr10	13869331	+		OpenSea
cg05397738	cg05397738_TC21	chrX	119235608	-	chrX:119235899-119237010	Shore	PGRMC1;PGRMC1	TSS1500;TSS1500	NM_001282621.2;NM_006667.5
cg05442902	cg05442902_TC21	chr22	21014721	+	chr22:21013908-21014482	Shore	P2RX6;P2RX6;P2RX6;P2RX6;P2RX6;P2RX6;P2RX6;P2RX6;P2RX6;P2RX6;P2RX6;P2RX6;TUBA3FP	TSS1500;TSS1500;TSS1500;TSS1500;TSS1500;TSS1500;TSS1500;TSS1500;TSS1500;TSS1500;TSS1500;TSS1500;TSS1500	NM_001394694.1;NM_001394695.1;NM_001159554.2;NM_001349875.2;NM_001394693.1;NM_001349876.2;NM_001394697.1;NM_001394691.1;NM_001394692.1;NM_005446.5;NM_001349874.2;NM_001394696.1;NR_003608.1		Promoter_Associated
cg02489552	cg02489552_TC21	chr19	15010719	-	chr19:15010778-15011331	Shore	CCDC105;SLC1A6	TSS200;TSS200	NM_173482.3;NR_073589.2
cg02510853	cg02510853_TC21	chr16	2981706	+	chr16:2979751-2980953	Shore	PKMYT1;PKMYT1;PKMYT1;PKMYT1	TSS1500;TSS1500;TSS1500;TSS1500	NM_001258451.2;NM_182687.3;NM_004203.5;NM_001258450.2		Unclassified_Cell_type_specific
cg02600394	cg02600394_TC21	chr4	48134217	+		OpenSea	TXK;TXK	exon_1;5UTR	NM_003328.3;NM_003328.3		Unclassified_Cell_type_specific
cg02610600	cg02610600_TC21	chr7	73704302	-		OpenSea					Unclassified
cg02620013	cg02620013_BC21	chr13	49220545	-	chr13:49220250-49221406	Island	MLNR	exon_1	NM_001507.1		Unclassified
cg05724065	cg05724065_BC21	chr7	56092835	-		OpenSea
cg04747619	cg04747619_BC21	chr8	7057316	-		OpenSea	DEFA5	TSS1500	NM_021010.3_2
cg04796162	cg04796162_TC21	chr7	45921503	-	chr7:45920538-45921748	Island	IGFBP3;IGFBP3	TSS1500;TSS1500	NM_001013398.2;NM_000598.5		Unclassified_Cell_type_specific
cg07583137	cg07583137_TC21	chr8	81731777	+	chr8:81732368-81732614	Shore	CHMP4C	TSS1500	NM_152284.4
cg18064714	cg18064714_TC21	chr7	20784937	+	chr7:20783688-20785511	Island	SP8;SP8	exon_2;exon_3	NM_182700.6;NM_198956.4		Unclassified_Cell_type_specific
cg18110483	cg18110483_TC21	chr5	80035136	-	chr5:80035105-80035665	Island	THBS4;THBS4	TSS1500;TSS1500	NM_001306214.2;NM_003248.6
cg20665157	cg20665157_TC21	chr7	122329367	+		OpenSea
cg20669012	cg20669012_TC21	chr3	11060655	-		OpenSea					Unclassified
cg20673075	cg20673075_TC21	chr8	98826260	+	chr8:98825233-98825903	Shore	STK3;STK3	TSS1500;TSS1500	NM_006281.4;NM_001256313.2		Promoter_Associated
cg20761322	cg20761322_TC21	chr15	78131222	+	chr15:78131341-78131754	Shore	CIB2;CIB2;CIB2;CIB2;CIB2;CIB2;CIB2;CIB2;CIB2	5UTR;exon_1;exon_1;5UTR;exon_1;5UTR;exon_1;5UTR;exon_1	NM_001271888.2;NM_001271888.2;NM_001271889.2;NM_001271889.2;NM_001301224.2;NM_001301224.2;NM_006383.4;NM_006383.4;NR_125435.2		Promoter_Associated
cg06874016	cg06874016_BC21	chr17	42025397	-		OpenSea	NKIRAS2;NKIRAS2;NKIRAS2;NKIRAS2;NKIRAS2;NKIRAS2;NKIRAS2;NKIRAS2;NKIRAS2;NKIRAS2	exon_4;3UTR;exon_4;3UTR;exon_4;3UTR;exon_5;3UTR;exon_4;3UTR	NM_001001349.2;NM_001001349.2;NM_001144927.2;NM_001144927.2;NM_001144928.2;NM_001144928.2;NM_001144929.2;NM_001144929.2;NM_017595.6;NM_017595.6		Gene_Associated
cg19235307	cg19235307_BC21	chr3	129441311	-	chr3:129439759-129440634	Shore	MBD4;MBD4;MBD4;MBD4;MBD4	TSS1500;TSS1500;TSS1500;TSS1500;TSS1500	NM_001276271.2;NM_003925.3;NM_001276272.2;NM_001276270.2;NM_001276273.2		Promoter_Associated
cg19238380	cg19238380_TC21	chr1	156124157	+		OpenSea					Promoter_Associated
cg11634198	cg11634198_TC21	chr17	39607905	-	chr17:39605306-39607298;chr17:39607839-39608051	Island	NEUROD2;NEUROD2	5UTR;exon_1	NM_006160.4;NM_006160.4		Unclassified_Cell_type_specific
cg11668844	cg11668844_BC21	chr13	113001308	-	chr13:113001802-113002065	Shore	MCF2L;MCF2L;MCF2L	TSS1500;TSS1500;TSS1500	NM_001320817.2;NM_024979.4;NM_001320815.2		Unclassified_Cell_type_specific
cg11714502	cg11714502_TC21	chr9	127877933	-	chr9:127877459-127877864	Shore	AK1	TSS1500	NM_000476.3
cg11832722	cg11832722_BC21	chr18	31043094	-	chr18:31041523-31043151	Island	DSC3;DSC3	TSS1500;TSS1500	NM_024423.4;NM_001941.5		Unclassified
cg11835355	cg11835355_TC21	chr22	36165698	+		OpenSea	APOL3;APOL3;APOL3;APOL3	5UTR;exon_1;5UTR;exon_1	NM_145641.3;NM_145641.3;NM_145642.3;NM_145642.3
cg25653947	cg25653947_TC21	chr8	143361047	-	chr8:143359700-143360268	Shore	TOP1MT;TOP1MT	TSS1500;TSS1500	NM_001258446.1;NM_001258447.1		Unclassified_Cell_type_specific
cg25659364	cg25659364_TC21	chr6	134530250	+		OpenSea					Unclassified_Cell_type_specific
cg09945801	cg09945801_TC21	chr8	31032623	+	chr8:31032844-31033709	Shore	PURG;PURG;WRN;PURG;PURG	exon_1;exon_2;TSS1500;exon_2;exon_1	NM_001015508.3;NM_001323312.2;NM_000553.6;NM_001323311.2;NM_013357.2
cg09971811	cg09971811_BC21	chr20	24949463	-		OpenSea	CST7;CST7	5UTR;exon_1	NM_003650.4;NM_003650.4
cg09997082	cg09997082_BC21	chr19	45667688	+	chr19:45671114-45671317	Shelf	GIPR;GIPR	TSS1500;TSS1500	NM_001308418.2;NM_000164.4
cg10234985	cg10234985_BC21	chr19	48746675	+	chr19:48750431-48750964	Shelf	IZUMO1;IZUMO1;IZUMO1;IZUMO1	5UTR;exon_1;TSS1500;TSS1500	NM_182575.3;NM_182575.3;NM_001321865.1;NR_135832.1
cg10300684	cg10300684_TC21	chr14	28767117	+	chr14:28765683-28768626	Island	FOXG1;FOXG1	5UTR;exon_1	NM_005249.5;NM_005249.5
cg10303842	cg10303842_TC21	chr5	22853621	-		OpenSea	CDH12;CDH12;CDH12;CDH12	TSS1500;TSS1500;TSS1500;TSS1500	NM_001364105.2;NM_001364106.2;NM_004061.5;NM_001364104.2
cg10331779	cg10331779_TC21	chr5	11904699	-	chr5:11903438-11904591	Shore	CTNND2;CTNND2;CTNND2	TSS1500;TSS1500;TSS1500	NM_001332.4;NM_001288717.2;NR_109988.2			DMR
cg10362475	cg10362475_BC21	chr11	70661720	+	chr11:70662223-70662512	Shore	SHANK2;SHANK2	exon_1;exon_1	NM_133266.5;NR_110766.2
cg10414946	cg10414946_BC21	chr11	60088885	-		OpenSea
cg21793795	cg21793795_BC21	chr20	47124529	-		OpenSea
cg21808053	cg21808053_BC21	chr1	68047380	-	chr1:68046960-68047322;chr1:68050553-68050790	Shore
cg26706003	cg26706003_BC21	chr12	63152483	+	chr12:63149856-63151187	Shore	AVPR1A	TSS1500	NM_000706.5
cg26707718	cg26707718_BC21	chr13	40490345	-		OpenSea					Unclassified_Cell_type_specific
cg27223047	cg27223047_BC21	chr5	128539132	-	chr5:128536265-128536570;chr5:128536870-128538947	Shore	FBN2	TSS1500	NM_001999.4
cg27241845	cg27241845_BC21	chr2	232385660	+	chr2:232381289-232381738;chr2:232386651-232388704	Shore
cg27320127	cg27320127_BC21	chr2	47571257	+	chr2:47569784-47572027	Island	KCNK12	TSS1500	NM_022055.2		Unclassified_Cell_type_specific	DMR
cg27342801	cg27342801_BC21	chr2	79160147	-		OpenSea	REG3A;REG3A;REG3A	TSS1500;TSS1500;TSS1500	NM_138938.3;NM_002580.3;NM_138937.3
cg27389185	cg27389185_TC21	chr19	37551221	+	chr19:37548659-37549493	Shore	ZNF540;ZNF571-AS1;ZNF571-AS1	TSS200;TSS200;TSS200	NM_152606.5;NR_038250.1;NR_038249.1		Promoter_Associated
cg27403635	cg27403635_TC21	chr5	114362594	-	chr5:114361143-114363498	Island	KCNN2;KCNN2;KCNN2;KCNN2	5UTR;exon_1;exon_6;exon_1	NM_001278204.2;NM_001278204.2;NM_001372233.1;NM_021614.4
cg27443224	cg27443224_TC21	chr9	34710138	-		OpenSea	CCL21	TSS200	NM_002989.4
cg27501458	cg27501458_TC21	chr22	43862810	+	chr22:43862231-43862732	Shore	SULT4A1	TSS1500	NM_014351.4
cg27506442	cg27506442_BC21	chr13	30374579	+		OpenSea	LINC00426	TSS1500	NR_024464.2		Unclassified
cg27553955	cg27553955_BC21	chr2	42493186	-	chr2:42492644-42495026	Island	KCNG3;KCNG3;MTA3	exon_1;exon_1;TSS1500	NM_133329.6;NM_172344.3;NM_001282755.2
cg05949660	cg05949660_TC21	chr6	109456439	-	chr6:109454991-109456442	Island	MICAL1;MICAL1	TSS1500;TSS1500	NM_022765.4;NM_001159291.2
cg05975710	cg05975710_BC21	chr11	73367791	+		OpenSea	ARHGEF17;ARHGEF17	exon_21;3UTR	NM_014786.4;NM_014786.4
cg06092815	cg06092815_TC21	chr2	228181690	+	chr2:228181241-228181837	Island	SPHKAP;SPHKAP	TSS200;TSS200	NM_001142644.2;NM_030623.4
cg11299964	cg11299964_BC21	chr9	125707504	-	chr9:125706826-125707356	Shore	MAPKAP1;MAPKAP1;MAPKAP1;MAPKAP1;MAPKAP1;MAPKAP1	TSS1500;TSS1500;TSS1500;TSS1500;TSS1500;TSS1500	NM_001006618.2;NM_001006617.3;NM_001006619.2;NM_024117.4;NM_001006620.2;NM_001006621.2		Promoter_Associated
cg11331769	cg11331769_BC21	chrX	154410951	-	chrX:154411398-154412338	Shore	TAFAZZIN;TAFAZZIN;TAFAZZIN;TAFAZZIN;TAFAZZIN;TAFAZZIN	TSS1500;TSS1500;TSS1500;TSS1500;TSS1500;TSS1500	NM_181313.4;NM_181311.4;NM_181312.4;NM_000116.5;NM_001303465.2;NR_024048.3
cg11368643	cg11368643_TC21	chr5	141245491	+	chr5:141241296-141242130;chr5:141246876-141247805	Shore	PCDHB15;PCDHB15	5UTR;exon_1	NM_018935.4;NM_018935.4
cg11393848	cg11393848_TC21	chr1	22642847	-		OpenSea	C1QC;C1QC;C1QC;C1QC	TSS1500;TSS1500;TSS1500;TSS1500	NM_001347620.2;NM_172369.5;NM_001114101.3;NM_001347619.2		Unclassified
cg11436113	cg11436113_TC21	chr20	19210501	+	chr20:19211815-19213258	Shore
cg11521325	cg11521325_TC21	chr19	48305011	-		OpenSea
cg11540692	cg11540692_BC21	chr6	100464196	+	chr6:100461334-100461568;chr6:100464195-100465461;chr6:100467070-100467369;chr6:100467726-100468007	Island					Unclassified_Cell_type_specific
cg11584690	cg11584690_TC21	chr19	42070044	-		OpenSea	GRIK5;GRIK5;GRIK5;GRIK5	5UTR;exon_1;5UTR;exon_1	NM_001301030.2;NM_001301030.2;NM_002088.5;NM_002088.5		Unclassified_Cell_type_specific
cg11067179	cg11067179_BC21	chr11	66316070	-	chr11:66311621-66313449;chr11:66316101-66316311	Shore	CD248	exon_1	NM_020404.3
cg11084334	cg11084334_BC21	chr3	9552580	+	chr3:9552384-9552644;chr3:9553501-9553849	Island	LHFPL4	exon_2	NM_198560.3		Unclassified_Cell_type_specific
cg11120551	cg11120551_TC21	chr1	147242346	-	chr1:147242439-147243628	Shore	CHD1L;CHD1L;CHD1L;CHD1L;CHD1L;CHD1L;CHD1L;CHD1L;CHD1L;CHD1L;CHD1L;CHD1L;CHD1L;CHD1L;CHD1L;CHD1L;CHD1L;CHD1L;CHD1L;CHD1L;CHD1L;CHD1L;CHD1L;CHD1L;CHD1L;CHD1L;CHD1L;CHD1L;CHD1L;CHD1L;CHD1L;CHD1L;CHD1L;CHD1L;CHD1L;CHD1L	TSS1500;TSS1500;TSS1500;TSS1500;TSS1500;TSS1500;TSS1500;TSS1500;TSS1500;TSS1500;TSS1500;TSS1500;TSS1500;TSS1500;TSS1500;TSS1500;TSS1500;TSS1500;TSS1500;TSS1500;TSS1500;TSS1500;TSS1500;TSS1500;TSS1500;TSS1500;TSS1500;TSS1500;TSS1500;TSS1500;TSS1500;TSS1500;TSS1500;TSS1500;TSS1500;TSS1500	NM_001348452.2;NM_001256338.3;NM_001348454.2;NM_001348456.2;NM_001256337.3;NM_001348466.2;NM_001348463.2;NM_001348459.2;NM_001348464.2;NM_001348461.2;NM_001348457.2;NM_001348453.2;NM_001256336.3;NM_024568.4;NM_001348455.2;NM_001348458.2;NM_001348465.2;NM_001348460.2;NM_001348462.2;NM_004284.6;NR_145687.2;NR_145690.2;NR_145688.2;NR_145695.2;NR_145684.2;NR_145689.2;NR_145693.2;NR_145681.2;NR_145691…		Promoter_Associated
cg15747595	cg15747595_BC21	chr8	97277652	-	chr8:97277376-97278176	Island	TSPYL5	exon_1	NM_033512.3
cg15748507	cg15748507_BC21	chr10	118595115	+	chr10:118594180-118596309	Island	PRLHR	exon_2	NM_004248.3
cg15804973	cg15804973_TC21	chr6	136793375	-	chr6:136791538-136793228	Shore	MAP3K5	TSS1500	NM_005923.4		Promoter_Associated
cg13828047	cg13828047_TC21	chr15	74889789	+	chr15:74889921-74890281	Shore	MPI;MPI;MPI;MPI;MPI	TSS1500;TSS1500;TSS1500;TSS1500;TSS1500	NM_001289156.2;NM_001289157.2;NM_001289155.2;NM_002435.3;NM_001330372.2		Promoter_Associated
cg05061804	cg05061804_TC21	chr9	132407030	-	chr9:132406665-132406928;chr9:132409923-132410579	Shore	TTF1;TTF1;TTF1	TSS200;TSS200;TSS200	NM_007344.4;NM_001205296.2;NR_134525.2		Promoter_Associated
cg05081614	cg05081614_BC21	chr14	31025031	+	chr14:31025588-31026850	Shore	AP4S1;AP4S1;AP4S1;AP4S1;AP4S1	TSS1500;TSS1500;TSS1500;TSS1500;TSS200	NM_001254726.2;NM_007077.5;NM_001254727.2;NM_001128126.3;NM_001254729.2
cg05339605	cg05339605_TC21	chr14	90803517	-		OpenSea
cg23149687	cg23149687_TC21	chr5	120465948	-	chr5:120464126-120464373	Shore
cg04033732	cg04033732_TC21	chr16	67673193	-		OpenSea					Unclassified
cg04069932	cg04069932_BC21	chr12	52022753	+	chr12:52023234-52023919	Shore	NR4A1	TSS200	NM_001202233.2
cg01175767	cg01175767_BC21	chr1	111740623	+	chr1:111738430-111740655	Island	INKA2	TSS1500	NM_019099.5
cg04455430	cg04455430_TC21	chr1	50421248	-	chr1:50417325-50417754;chr1:50418556-50425799	Island	DMRTA2	exon_2	NM_032110.3			DMR
cg23928726	cg23928726_TC21	chr1	2413559	-	chr1:2411946-2413278;chr1:2414452-2414717	Shore	PEX10;PEX10;PEX10	TSS1500;TSS1500;TSS1500	NM_153818.2;NM_001374425.1;NM_002617.4		Promoter_Associated
cg24045841	cg24045841_BC21	chr14	101563944	-	chr14:101559652-101565230	Island
cg17741986	cg17741986_BC21	chr5	178940620	+	chr5:178940619-178941724	Island	ZNF454;ZNF454;ZNF454;ZNF454;ZNF454;ZNF454;ZNF454;ZNF454	TSS1500;TSS1500;TSS1500;TSS1500;TSS1500;TSS1500;TSS1500;TSS1500	NM_001323309.2;NM_001323310.2;NM_001323308.2;NM_001323307.2;NM_001178090.3;NM_182594.4;NM_001323306.2;NM_001178089.3
cg17792740	cg17792740_TC21	chr10	86969558	-	chr10:86968282-86968963;chr10:86970797-86971875	Shore	ADIRF-AS1;ADIRF-AS1;ADIRF-AS1;ADIRF-AS1;ADIRF-AS1;ADIRF-AS1;ADIRF-AS1;ADIRF-AS1;ADIRF-AS1;AGAP11	exon_3;exon_3;exon_3;exon_3;exon_2;exon_2;exon_1;exon_1;exon_1;TSS1500	NR_170177.1;NR_170178.1;NR_170179.1;NR_170180.1;NR_170181.1;NR_170182.1;NR_170183.1;NR_170184.1;NR_170185.1;NR_171046.1
cg15238382	cg15238382_TC21	chr14	101561177	-	chr14:101559652-101565230	Island	DIO3;MIR1247;DIO3OS;DIO3OS;DIO3OS;DIO3OS;DIO3OS;DIO3OS	TSS200;TSS1500;TSS1500;TSS1500;TSS1500;TSS1500;TSS1500;TSS1500	NM_001362.3;NR_031649.1;NR_152592.1;NR_152593.1;NR_152590.1;NR_152591.1;NR_152589.1;NR_152588.1
cg04229650	cg04229650_TC21	chr20	18413094	+		OpenSea					Unclassified
cg12541454	cg12541454_TC21	chr4	173516764	+	chr4:173516763-173517195;chr4:173518661-173519098	Island					Unclassified_Cell_type_specific	DMR
cg12680205	cg12680205_BC21	chr10	78543725	-		OpenSea
cg12711760	cg12711760_BC21	chr11	20111377	-		OpenSea
cg00377653	cg00377653_BC21	chr12	56488751	+	chr12:56487617-56488918	Island	GLS2;GLS2;GLS2;GLS2	TSS1500;TSS1500;TSS1500;TSS1500	NM_001280796.2;NM_013267.4;NM_001280797.2;NM_001280798.2		Unclassified
cg21406967	cg21406967_TC21	chr7	100866931	+	chr7:100866136-100866524	Shore	SLC12A9;SLC12A9;SLC12A9;SLC12A9;SLC12A9;SLC12A9;MIR6875;TRIP6	exon_14;3UTR;exon_11;3UTR;exon_14;3UTR;TSS1500;TSS1500	NM_001363493.2;NM_001363493.2;NM_001363494.1;NM_001363494.1;NM_020246.4;NM_020246.4;NR_106935.1;NM_003302.3
cg26826927	cg26826927_TC21	chr7	107463222	+		OpenSea					Unclassified_Cell_type_specific
cg26906217	cg26906217_BC21	chr11	17230409	+		OpenSea					Unclassified_Cell_type_specific
cg26953443	cg26953443_TC21	chr3	51997317	+	chr3:51995741-51996042	Shore	RPL29	TSS1500	NM_000992.3
cg26985392	cg26985392_BC21	chr10	14911354	+		OpenSea
cg27037708	cg27037708_TC21	chr20	4740670	+		OpenSea	PRNT;PRNT;PRNT	TSS200;TSS200;TSS200	NR_024267.1;NR_024268.1;NR_024269.1
cg00406411	cg00406411_TC21	chr17	5632158	+		OpenSea
cg00435064	cg00435064_BC21	chr17	78378175	-	chr17:78378362-78379120	Shore	PGS1;PGS1;PGS1;PGS1	TSS1500;TSS1500;TSS1500;TSS1500	NM_024419.5;NR_111989.2;NR_110602.2;NR_110601.2		Promoter_Associated_Cell_type_specific
cg16241204	cg16241204_BC21	chr10	110311694	-		OpenSea					Unclassified_Cell_type_specific
cg16288101	cg16288101_BC21	chr14	88155194	+		OpenSea
cg16332631	cg16332631_BC21	chr11	64358630	+	chr11:64358958-64359488	Shore	RPS6KA4;RPS6KA4;RPS6KA4;RPS6KA4	TSS1500;TSS1500;TSS1500;TSS1500	NM_001318361.2;NM_001300802.2;NM_001006944.2;NM_003942.3
cg05050944	cg05050944_TC21	chr4	54103968	+	chr4:54099996-54101896	Shelf					Unclassified_Cell_type_specific	DMR
cg20107346	cg20107346_BC21	chr12	88409386	-		OpenSea
cg20175390	cg20175390_TC21	chr2	118841883	+	chr2:118841483-118841723;chr2:118841882-118843390;chr2:118845040-118848010	Island
cg20235117	cg20235117_TC21	chr3	10326346	+	chr3:10328754-10329122	Shelf	ATP2B2;ATP2B2;ATP2B2;ATP2B2;ATP2B2;ATP2B2;ATP2B2;ATP2B2;ATP2B2;ATP2B2	3UTR;exon_23;3UTR;exon_22;3UTR;exon_21;3UTR;exon_21;3UTR;exon_20	NM_001001331.4;NM_001001331.4;NM_001330611.3;NM_001330611.3;NM_001353564.1;NM_001353564.1;NM_001363862.1;NM_001363862.1;NM_001683.5;NM_001683.5
cg20247486	cg20247486_BC21	chr1	119001706	-	chr1:119000433-119000831;chr1:119001198-119001716	Island	LOC105378933;LOC105378933	TSS1500;TSS1500	NR_135034.1;NR_135035.1
cg20270188	cg20270188_TC21	chr1	156642171	-	chr1:156641847-156642655	Island	BCAN;BCAN;BCAN;BCAN	5UTR;exon_1;5UTR;exon_1	NM_021948.5;NM_021948.5;NM_198427.2;NM_198427.2		Unclassified
cg20272935	cg20272935_BC21	chr11	67998250	+	chr11:67997447-67997786	Shore					Gene_Associated_Cell_type_specific
cg20303331	cg20303331_BC21	chr17	38789322	+		OpenSea
cg05982301	cg05982301_BC21	chr5	122416068	-		OpenSea					Unclassified_Cell_type_specific
cg06029095	cg06029095_TC21	chr16	28946173	-	chr16:28945803-28946024	Shore					Unclassified
cg23845889	cg23845889_TC21	chr8	17413099	+	chr8:17413094-17413611	Island
cg01102854	cg01102854_BC21	chr11	63838245	-	chr11:63838642-63840002	Shore	MARK2;MARK2;MARK2;MARK2	TSS1500;TSS1500;TSS1500;TSS1500	NM_001163297.2;NM_004954.5;NM_001163296.2;NM_001039469.3
cg01142811	cg01142811_BC21	chr5	96808661	+	chr5:96807399-96808182	Shore	ERAP1;ERAP1;ERAP1	TSS1500;TSS1500;TSS1500	NM_001040458.3;NM_016442.5;NM_001349244.2		Promoter_Associated
cg17290000	cg17290000_BC21	chr2	11945728	+		OpenSea
cg17296940	cg17296940_TC21	chr1	205062066	-		OpenSea					Unclassified
cg17362434	cg17362434_BC21	chr11	69986126	-	chr11:69985465-69986378	Island	ANO1	exon_1	NM_001378092.1
cg17401724	cg17401724_TC21	chr17	40058472	-	chr17:40054514-40054722	Shelf
cg17486101	cg17486101_TC21	chr4	112523873	+	chr4:112523025-112523233;chr4:112523866-112524194	Island					Promoter_Associated
cg17514528	cg17514528_BC21	chr1	11802850	-	chr1:11805405-11806509	Shelf					Gene_Associated_Cell_type_specific
cg06676637	cg06676637_BC21	chr18	59273101	+	chr18:59267601-59269595;chr18:59272392-59274308	Island	RAX	exon_1	NM_013435.3
cg06707978	cg06707978_BC21	chr19	57583787	-	chr19:57583371-57584396	Island	ZIK1;ZIK1;ZIK1;ZIK1	TSS1500;TSS1500;TSS1500;TSS1500	NM_001321147.2;NM_001321145.2;NM_001010879.4;NM_001321146.2		Unclassified
cg06746997	cg06746997_TC21	chr6	109979976	+	chr6:109978162-109980064	Island	GPR6;GPR6	exon_3;exon_2	NM_001286099.2;NM_005284.5
cg18032969	cg18032969_TC21	chr5	146345822	-	chr5:146342904-146343362;chr5:146344731-146344988;chr5:146345723-146346289	Island
cg18070593	cg18070593_TC21	chr12	53497934	+	chr12:53499411-53499826;chr12:53500666-53501529	Shore
cg20907051	cg20907051_BC21	chr1	47533844	-	chr1:47533238-47533555	Shore
cg03133868	cg03133868_TC21	chr20	21511920	-	chr20:21507762-21507971;chr20:21509552-21510047;chr20:21508761-21509052;chr20:21510655-21513742;chr20:21515241-21515447;chr20:21515747-21516076	Island	NKX2-2;NKX2-2	3UTR;exon_2	NM_002509.4;NM_002509.4		Unclassified_Cell_type_specific
cg03207054	cg03207054_TC21	chr3	62875509	-	chr3:62873942-62875515	Island	CADPS;CADPS;CADPS	TSS200;TSS200;TSS200	NM_183394.3;NM_003716.4;NM_183393.3
cg03301331	cg03301331_BC21	chr1	229270934	-	chr1:229270899-229271382	Island	RAB4A;RAB4A;RAB4A	TSS200;TSS200;TSS200	NM_001271998.2;NM_004578.4;NR_073545.2		Promoter_Associated
cg14193434	cg14193434_TC21	chr13	67228752	+	chr13:67230376-67231327	Shore
cg16688437	cg16688437_BC21	chr2	207768266	+	chr2:207766834-207770210	Island	FZD5	exon_2	NM_003468.4
cg05425754	cg05425754_TC21	chr5	55232421	+	chr5:55231491-55231932;chr5:55232267-55232576;chr5:55232986-55234335	Island	CCNO;CCNO;CCNO;CCNO	exon_2;exon_2;exon_2;exon_1	NM_021147.5;NR_125346.2;NR_125347.2;NR_125348.1
cg05497175	cg05497175_TC21	chr16	88687448	+	chr16:88686112-88686870	Shore	SNAI3	TSS1500	NM_178310.4		Unclassified_Cell_type_specific
cg05517976	cg05517976_TC21	chr7	27180430	-	chr7:27179690-27180131	Shore	HOXA10-HOXA9;HOXA10	TSS200;TSS1500	NR_037940.1;NR_037939.2		Unclassified
cg20012601	cg20012601_TC21	chr4	140092430	+		OpenSea
cg20067719	cg20067719_TC21	chr17	50546411	-	chr17:50547054-50547362;chr17:50541750-50542433	Shore	SPATA20;SPATA20;SPATA20	TSS1500;TSS1500;TSS1500	NM_001258372.2;NM_022827.4;NM_001258373.2		Promoter_Associated
cg20076659	cg20076659_BC21	chr14	79293704	-		OpenSea
cg21144928	cg21144928_TC21	chr1	88462995	-	chr1:88462600-88463077	Island
cg21323941	cg21323941_BC21	chr4	36280678	-		OpenSea	DTHD1;DTHD1;DTHD1;DTHD1;DTHD1	TSS1500;TSS1500;TSS1500;TSS1500;TSS1500	NM_001378435.1;NM_001136536.5;NM_001170700.3;NR_165630.1;NR_160267.1
cg15614917	cg15614917_TC21	chr19	19273356	-	chr19:19272894-19273474	Island	TM6SF2	TSS200	NM_001001524.3
cg24165121	cg24165121_TC21	chr20	23417654	+	chr20:23420471-23421657	Shelf
cg10584271	cg10584271_BC21	chr3	52780627	-		OpenSea
cg10639411	cg10639411_BC21	chr3	73100974	-		OpenSea					Unclassified
cg10743390	cg10743390_BC21	chr19	29529821	+	chr19:29524874-29530460	Island	VSTM2B;VSTM2B;VSTM2B;VSTM2B;VSTM2B	exon_4;exon_3;exon_4;exon_3;exon_2	NM_001146339.2;NM_001384640.1;NM_001384641.1;NM_001384642.1;NM_001384643.1
cg15734589	cg15734589_BC21	chr9	125823175	-		OpenSea
cg00891995	cg00891995_BC21	chr1	153140786	+		OpenSea
cg00965748	cg00965748_TC21	chr20	40690595	-	chr20:40687399-40687682;chr20:40687868-40691347;chr20:40692649-40693007	Island	MAFB	TSS1500	NM_005461.5		Unclassified	DMR
cg01013590	cg01013590_BC21	chr2	119524143	+	chr2:119524085-119524625	Island						DMR
cg27365324	cg27365324_TC21	chr15	40435544	-		OpenSea	IVD;IVD;IVD;IVD;IVD;IVD	exon_13;3UTR;exon_13;3UTR;exon_12;exon_14	NM_001354598.3;NM_001354598.3;NM_001354600.3;NM_001354600.3;NM_001354601.3;NR_148925.2		Unclassified
cg10060521	cg10060521_TC21	chr11	119101005	-		OpenSea
cg10239388	cg10239388_TC21	chr7	71131322	+	chr7:71131242-71133396	Island	GALNT17	TSS1500	NM_022479.3
cg12868583	cg12868583_TC21	chr22	43924624	+	chr22:43923698-43924633	Island
cg24719321	cg24719321_BC21	chr11	122979782	+	chr11:122976786-122977900	Shore
cg24861920	cg24861920_TC21	chr11	111298401	-	chr11:111298579-111299703	Shore	COLCA2;COLCA2;COLCA2;COLCA2;COLCA1;COLCA1;COLCA1;COLCA1;COLCA1;COLCA1	TSS1500;TSS1500;TSS1500;TSS200;exon_2;exon_2;exon_2;exon_2;exon_2;exon_2	NM_001136105.3;NM_001370484.1;NM_001271457.2;NM_001271458.2;NR_169237.1;NR_169241.1;NR_169242.1;NR_169243.1;NR_169244.1;NR_169245.1
cg27219955	cg27219955_BC21	chr15	88834352	-		OpenSea					Unclassified
cg27269561	cg27269561_TC21	chr16	3022712	-	chr16:3020094-3021304;chr16:3023877-3024442	Shore	HCFC1R1;HCFC1R1;HCFC1R1;HCFC1R1;HCFC1R1;HCFC1R1;HCFC1R1;HCFC1R1;HCFC1R1;HCFC1R1;HCFC1R1;HCFC1R1;HCFC1R1;HCFC1R1;HCFC1R1;HCFC1R1;THOC6;THOC6;THOC6;THOC6	3UTR;exon_3;3UTR;exon_5;3UTR;exon_5;3UTR;exon_4;3UTR;exon_3;3UTR;exon_4;3UTR;exon_4;3UTR;exon_4;TSS1500;TSS1500;TSS1500;TSS1500	NM_001002017.2;NM_001002017.2;NM_001002018.2;NM_001002018.2;NM_001288665.1;NM_001288665.1;NM_001288666.1;NM_001288666.1;NM_001288667.1;NM_001288667.1;NM_001288668.1;NM_001288668.1;NM_001308070.1;NM_001308070.1;NM_017885.4;NM_017885.4;NM_001347703.2;NM_001347704.2;NM_001142350.3;NM_024339.5
cg08904363	cg08904363_TC21	chr7	103149672	-	chr7:103148948-103149673	Island	NAPEPLD;NAPEPLD;NAPEPLD;NAPEPLD;NAPEPLD;NAPEPLD;NAPEPLD;NAPEPLD;NAPEPLD;NAPEPLD;NAPEPLD;NAPEPLD;NAPEPLD;NAPEPLD;NAPEPLD;NAPEPLD;NAPEPLD;NAPEPLD;NAPEPLD;NAPEPLD;NAPEPLD;NAPEPLD;NAPEPLD;NAPEPLD;NAPEPLD;NAPEPLD;NAPEPLD;NAPEPLD;NAPEPLD;NAPEPLD;NAPEPLD;NAPEPLD;NAPEPLD;NAPEPLD;NAPEPLD	TSS1500;TSS1500;TSS1500;TSS1500;TSS1500;TSS1500;TSS1500;TSS1500;TSS1500;TSS1500;TSS1500;TSS1500;TSS1500;TSS1500;TSS1500;TSS1500;TSS1500;TSS1500;TSS1500;TSS1500;TSS1500;TSS1500;TSS1500;TSS1500;TSS1500;TSS1500;TSS1500;TSS1500;TSS1500;TSS1500;TSS1500;TSS1500;TSS1500;TSS1500;TSS1500	NM_001386189.1_2;NM_001386209.1_2;NM_001386185.1_2;NM_001386193.1_2;NM_001386207.1_2;NM_001386208.1_2;NM_001122838.3_2;NM_198990.6_2;NM_001386191.1_2;NM_001386210.1_2;NM_001386205.1_2;NM_001386204.1_2;NM_001386212.1_2;NM_001386190.1_2;NM_001386194.1_2;NM_001386182.1_2;NM_001386211.1_2;NM_001386213.1_2;NM_001386177.1_2;NM_001386179.1_2;NR_169879.1_2;NR_170077.1_2;NR_170070.1_2;NR_169878.1_2;NR_170…		Promoter_Associated
cg02533708	cg02533708_TC21	chr10	77702315	+		OpenSea
cg02538891	cg02538891_BC21	chr9	136654974	-	chr9:136653753-136653974;chr9:136656802-136657107;chr9:136658495-136658817	Shore
cg02550119	cg02550119_TC21	chr17	34979708	+	chr17:34980333-34981227	Shore	LIG3;LIG3	TSS1500;TSS1500	NM_002311.5;NM_013975.4
cg02565062	cg02565062_TC21	chr1	920164	+	chr1:919385-919593;chr1:923590-926252	Shore	LINC02593;LINC02593	TSS1500;TSS1500	NR_026874.2;NR_122045.1		Unclassified
cg02658730	cg02658730_TC21	chr1	98044626	-	chr1:98045410-98046154	Shore
cg02795076	cg02795076_BC21	chr12	50111546	-	chr12:50111597-50112452	Shore	COX14;COX14;COX14	TSS1500;TSS1500;TSS1500	NM_032901.4;NM_001257133.2;NM_001257134.2		Promoter_Associated
cg02836478	cg02836478_BC21	chr17	48575139	+	chr17:48576691-48577007	Shore	HOXB3;HOXB3	TSS1500;TSS200	NM_002146.4;NM_001330323.1
cg17891166	cg17891166_BC21	chr7	74027659	+		OpenSea	ELN;ELN;ELN;ELN;ELN;ELN;ELN;ELN;ELN;ELN;ELN;ELN;ELN	TSS1500;TSS1500;TSS1500;TSS1500;TSS1500;TSS1500;TSS1500;TSS1500;TSS1500;TSS1500;TSS1500;TSS1500;TSS1500	NM_001278918.2;NM_001081752.3;NM_001278917.2;NM_001278914.2;NM_001278913.2;NM_001278916.2;NM_001081755.3;NM_001278912.2;NM_000501.4;NM_001278915.2;NM_001278939.2;NM_001081753.3;NM_001081754.3
cg16066219	cg16066219_TC21	chr10	112375296	+		OpenSea	ACSL5;ACSL5;ACSL5;ACSL5	5UTR;exon_1;TSS1500;TSS1500	NM_203380.2;NM_203380.2;NM_001387037.1;NM_016234.4		Promoter_Associated
cg04865691	cg04865691_TC21	chr13	112069107	+	chr13:112071967-112074105;chr13:112066250-112069268	Island	SOX1;SOX1	exon_1;3UTR	NM_005986.3;NM_005986.3
cg07820064	cg07820064_TC21	chr2	219434862	-	chr2:219434761-219435521	Island	SPEG;SPEG	5UTR;exon_1	NM_005876.5;NM_005876.5
cg14026583	cg14026583_BC21	chr16	11293147	-		OpenSea
cg06419432	cg06419432_TC21	chr17	27380509	-		OpenSea					Unclassified
cg06432753	cg06432753_TC21	chr4	145197013	-		OpenSea
cg06437922	cg06437922_BC21	chr1	226120659	-	chr1:226121258-226122775	Shore					Unclassified_Cell_type_specific
cg06482428	cg06482428_BC21	chr4	21948550	-	chr4:21948462-21949242	Island						DMR
cg12508451	cg12508451_BC21	chr15	36880592	-	chr15:36880272-36880817	Island
cg08114317	cg08114317_TC21	chr1	2004096	+		OpenSea	CFAP74	TSS1500	NM_001304360.2
cg08164476	cg08164476_BC21	chr18	12656794	+	chr18:12657045-12658728	Shore	SPIRE1;SPIRE1	TSS200;TSS200	NM_001128627.1;NM_001394324.1
cg05713859	cg05713859_TC21	chr5	134904476	-	chr5:134904564-134905624	Shore	PCBD2	TSS1500	NM_032151.5		Promoter_Associated
cg05832593	cg05832593_BC21	chr5	77629555	+	chr5:77628062-77628677;chr5:77629751-77631050	Shore	OTP;OTP	3UTR;exon_3	NM_032109.3;NM_032109.3
cg08280468	cg08280468_TC21	chr16	12903677	-	chr16:12900717-12903833	Island
cg08289567	cg08289567_TC21	chr4	128386076	-		OpenSea
cg08310837	cg08310837_BC21	chr16	67538957	+	chr16:67537507-67538825	Shore
cg06240854	cg06240854_BC21	chr2	99154548	+	chr2:99154646-99155174	Shore	LIPT1;LIPT1;LIPT1;LIPT1;LIPT1;LIPT1;LIPT1	TSS1500;TSS1500;TSS1500;TSS1500;TSS1500;TSS1500;TSS1500	NM_001204830.2;NM_145199.3;NM_015929.4;NM_145198.3;NM_145197.3;NR_037935.2;NR_037936.2		Promoter_Associated
cg06306198	cg06306198_BC21	chr3	147411211	-	chr3:147409201-147411212;chr3:147412555-147412790;chr3:147413279-147413546	Island					Unclassified_Cell_type_specific
cg13055199	cg13055199_TC21	chr15	74843937	+	chr15:74842845-74843564	Shore	SCAMP2;SCAMP2;SCAMP2;SCAMP2;ULK3;ULK3;ULK3;ULK3;ULK3;ULK3	3UTR;exon_10;3UTR;exon_9;TSS1500;TSS1500;TSS1500;TSS1500;TSS1500;TSS1500	NM_001320778.2;NM_001320778.2;NM_005697.5;NM_005697.5;NM_001099436.4;NM_001284364.3;NM_001284365.3;NR_104307.3;NR_104309.3;NR_104308.3		Promoter_Associated
cg13100137	cg13100137_TC21	chr1	37472344	-	chr1:37474122-37474620	Shore
cg13144134	cg13144134_TC21	chr16	47728380	-		OpenSea
cg00614182	cg00614182_BC21	chr8	31640490	+	chr8:31639009-31640830	Island	NRG1	exon_1	NM_013962.3
cg00665420	cg00665420_BC21	chr9	130661643	-	chr9:130659147-130667022	Island					Unclassified_Cell_type_specific
cg00673365	cg00673365_TC21	chr12	113468632	+	chr12:113462945-113468637;chr12:113471082-113472876	Island
cg00677697	cg00677697_BC21	chr1	168488307	+		OpenSea
cg00303541	cg00303541_TC21	chr3	51707264	+	chr3:51707108-51707397	Island
cg00331508	cg00331508_TC21	chr12	57610182	-	chr12:57610097-57610466;chr12:57611199-57611681	Island	ARHGEF25;ARHGEF25;ARHGEF25;ARHGEF25;ARHGEF25	5UTR;exon_1;TSS1500;TSS1500;TSS1500	NM_001111270.3;NM_001111270.3;NM_001347933.2;NM_182947.4;NR_046223.2
cg13319711	cg13319711_BC21	chr7	38975944	+	chr7:38975943-38976329	Island
cg18184411	cg18184411_TC21	chr1	52843589	-	chr1:52842622-52843505	Shore					Unclassified
cg18335796	cg18335796_BC21	chr8	90082244	-		OpenSea					Unclassified_Cell_type_specific
cg18343474	cg18343474_TC21	chr1	229431161	+	chr1:229431459-229434937	Shore					Unclassified_Cell_type_specific	DMR
cg18369034	cg18369034_BC21	chr14	52266498	+	chr14:52267489-52268768	Shore	PTGDR;PTGDR	TSS1500;TSS1500	NM_000953.3;NM_001281469.2
cg18389639	cg18389639_BC21	chr10	95289853	-	chr10:95290428-95291367	Shore					Unclassified_Cell_type_specific
cg15875904	cg15875904_BC21	chr4	3678994	+		OpenSea	LINC02171	TSS1500	NR_034136.1
cg15904523	cg15904523_BC21	chr19	44259826	+	chr19:44259825-44260159	Island	ZNF233;ZNF233;ZNF233	TSS200;TSS200;TSS200	NM_001207005.2;NM_001330529.2;NM_181756.3		Promoter_Associated_Cell_type_specific
cg15951977	cg15951977_BC21	chr19	48251011	-		OpenSea	CARD8;CARD8;CARD8;CARD8;CARD8	TSS1500;TSS1500;TSS1500;TSS1500;TSS1500	NM_001365950.1;NM_001184903.1;NM_001184901.1;NR_033678.1;NR_033680.1
cg09098393	cg09098393_TC21	chr8	54510642	-		OpenSea
cg09151882	cg09151882_TC21	chr19	7394469	-	chr19:7394893-7395490	Shore	ARHGEF18;ARHGEF18	TSS1500;TSS1500	NM_015318.4;NM_001367824.1		Unclassified
cg09232937	cg09232937_TC21	chr5	3595856	+	chr5:3590530-3591886;chr5:3592277-3592530;chr5:3594353-3603136	Island	IRX1;IRX1	5UTR;exon_1	NM_024337.4;NM_024337.4
cg09247060	cg09247060_TC21	chr6	50820090	-	chr6:50819573-50820378;chr6:50823397-50823860	Island						DMR
cg23604212	cg23604212_BC21	chr5	170353602	-		OpenSea	KCNIP1;KCNIP1	5UTR;exon_1	NM_001034838.3;NM_001034838.3
cg26343883	cg26343883_TC21	chr2	163348522	-	chr2:163348230-163348529	Island
cg26347632	cg26347632_TC21	chr22	37569035	-	chr22:37566474-37566812	Shelf	CDC42EP1;CDC42EP1	3UTR;exon_3	NM_152243.3;NM_152243.3			CDMR
cg26549701	cg26549701_BC21	chr5	73303676	-	chr5:73303131-73303829;chr5:73298320-73299981	Island						DMR
cg12033216	cg12033216_TC21	chr14	58663439	-		OpenSea
cg22904096	cg22904096_TC21	chr2	210315662	-		OpenSea	MYL1	TSS1500	NM_079420.3
cg22910295	cg22910295_TC21	chr19	10293186	+	chr19:10289168-10294699;chr19:10295248-10295722	Island	ICAM5	exon_6	NM_003259.4
cg22941637	cg22941637_BC21	chr1	155278797	+	chr1:155277200-155277957	Shore					Promoter_Associated
cg08557795	cg08557795_BC21	chr8	90083037	+		OpenSea	CALB1;CALB1	TSS200;TSS200	NM_004929.4;NM_001366795.1
cg08576304	cg08576304_TC21	chr2	70935563	-		OpenSea	ATP6V1B1	TSS1500	NM_001692.4
cg08620154	cg08620154_TC21	chr8	68332318	+	chr8:68330685-68331568	Shore	C8orf34-AS1	TSS1500	NR_038877.1
cg08647039	cg08647039_TC21	chr19	13010173	+	chr19:13013755-13013974;chr19:13014145-13014445;chr19:13010223-13013554	Shore
cg24481841	cg24481841_TC21	chr19	51700468	-	chr19:51702991-51703473;chr19:51703879-51704478	Shelf
cg20343278	cg20343278_BC21	chr18	7946815	+		OpenSea	PTPRM;PTPRM;PTPRM;PTPRM;PTPRM;PTPRM	TSS200;TSS200;TSS200;TSS200;TSS200;TSS200	NM_001378142.1;NM_001378143.1;NM_001378146.1;NM_001378144.1;NM_001378145.1;NM_001378147.1		Unclassified_Cell_type_specific
cg20445774	cg20445774_BC21	chr6	33432244	-	chr6:33428273-33428519	Shelf	SYNGAP1;SYNGAP1	exon_4;exon_4	NM_001130066.2_2;NM_006772.3_2		Unclassified_Cell_type_specific
cg09467248	cg09467248_BC21	chr6	26025868	+	chr6:26021729-26021965;chr6:26026932-26027398	Shore
cg09643136	cg09643136_BC21	chr2	222311964	+	chr2:222311774-222312796	Island
cg27064949	cg27064949_BC21	chrX	70177598	+		OpenSea	DGAT2L6	exon_1	NM_198512.3
cg04361926	cg04361926_TC21	chr16	89003777	+	chr16:89002186-89003063;chr16:89004238-89004496	Shore
cg04411841	cg04411841_BC21	chr16	57999745	-	chr16:57996310-57997729;chr16:58000043-58000955;chr16:58001086-58001295	Shore	ZNF319;ZNF319	5UTR;exon_1	NM_020807.3;NM_020807.3		Promoter_Associated
cg04416566	cg04416566_BC21	chr12	52022816	+	chr12:52023234-52023919	Shore	NR4A1	TSS200	NM_001202233.2
cg19085352	cg19085352_BC21	chr8	22144781	+	chr8:22141198-22142031	Shelf
cg08024029	cg08024029_TC21	chr1	20343231	+	chr1:20343073-20343525	Island	VWA5B1;VWA5B1	exon_16;exon_16	NM_001039500.3;NM_001377531.1
cg06838365	cg06838365_TC21	chr3	9553585	+	chr3:9552384-9552644;chr3:9553501-9553849	Island
cg06883496	cg06883496_BC21	chr13	27929098	+	chr13:27927722-27927953;chr13:27928225-27928607;chr13:27928920-27929237	Island
cg06899970	cg06899970_TC21	chr8	42377151	-		OpenSea	DKK4;DKK4	exon_1;5UTR	NM_014420.3;NM_014420.3
cg27598208	cg27598208_TC21	chr20	64056919	-	chr20:64057198-64057525	Shore	TCEA2	TSS200	NM_198723.2
cg27615578	cg27615578_TC21	chr19	7888396	+	chr19:7888395-7888823	Island	LRRC8E;LRRC8E;LRRC8E	TSS200;TSS200;TSS200	NM_001268285.3;NM_025061.6;NM_001268284.3		Unclassified_Cell_type_specific
cg00020991	cg00020991_BC21	chr4	169009278	+	chr4:169009639-169010456	Shore
cg19965693	cg19965693_BC21	chr2	162319233	+		OpenSea	GCA;IFIH1	exon_1;TSS1500	NM_001330268.1;NM_022168.4		Promoter_Associated
cg07100050	cg07100050_TC21	chr10	21101185	+		OpenSea
cg12355110	cg12355110_TC21	chr19	57106386	+	chr19:57106233-57107080	Island
cg12406703	cg12406703_TC21	chr10	110498922	+	chr10:110497405-110498926	Island
cg12408494	cg12408494_TC21	chr3	172039287	-	chr3:172039703-172040934	Shore	FNDC3B;FNDC3B	TSS1500;TSS1500	NM_001135095.2;NM_022763.4		Promoter_Associated
cg12492496	cg12492496_BC21	chr19	18161049	+	chr19:18160928-18161422	Island					Promoter_Associated
cg00057272	cg00057272_TC21	chr8	134714009	+	chr8:134712527-134713212	Shore	ZFAT;ZFAT;ZFAT;ZFAT	TSS1500;TSS1500;TSS1500;TSS1500	NM_001289394.2;NM_020863.4;NM_001174157.2;NR_110323.2
cg00145253	cg00145253_TC21	chr1	75137172	-	chr1:75136313-75137124;chr1:75134989-75135730	Shore	LHX8;LHX8	exon_4;exon_3	NM_001001933.1;NM_001256114.2
cg00178249	cg00178249_TC21	chr8	76677673	-		OpenSea
cg00184376	cg00184376_TC21	chr13	27924908	-	chr13:27919864-27921962;chr13:27924089-27924909;chr13:27927722-27927953;chr13:27928225-27928607	Island	PDX1;PDX1	exon_2;3UTR	NM_000209.4;NM_000209.4
cg00210249	cg00210249_TC21	chr10	69375923	+		OpenSea
cg00255368	cg00255368_BC21	chr1	217137545	+	chr1:217137407-217137836;chr1:217134402-217135837;chr1:217138125-217138431	Island
cg00260802	cg00260802_TC21	chr20	21391565	-	chr20:21391403-21391825	Island
cg16860686	cg16860686_BC21	chr22	41915630	+	chr22:41914053-41915665;chr22:41919498-41920405	Island	SHISA8;SHISA8;SHISA8	TSS1500;TSS1500;TSS1500	NM_001353438.2;NM_001353439.2;NM_001207020.3
cg16894819	cg16894819_TC21	chr1	6202560	+	chr1:6199118-6199823;chr1:6205765-6206718	Shelf
cg16975406	cg16975406_BC21	chr12	110358708	+		OpenSea
cg17015844	cg17015844_TC21	chr12	102958916	-	chr12:102956311-102956644;chr12:102957360-102958917	Island	ASCL1;PAH	exon_1;TSS1500	NM_004316.4;NM_001354304.2
cg17022615	cg17022615_TC21	chr2	19862097	+		OpenSea
cg17062268	cg17062268_TC21	chr12	5244064	+		OpenSea	LINC02443;LINC02443	TSS1500;TSS1500	NR_120477.1;NR_120476.2
cg23553442	cg23553442_TC21	chr9	71447180	-	chr9:71446597-71447181	Island	TRPM3;TRPM3;TRPM3;TRPM3	TSS1500;TSS1500;TSS1500;TSS1500	NM_001366144.2;NM_001366142.2;NM_001366141.2;NM_001366143.2			DMR
cg09026360	cg09026360_TC21	chr3	46701213	+	chr3:46701274-46701596	Shore	TMIE	TSS200	NM_147196.3		Unclassified_Cell_type_specific
cg01449136	cg01449136_TC21	chr14	60642599	+	chr14:60642236-60643068	Island
cg01449663	cg01449663_TC21	chr17	9022932	+	chr17:9020850-9023603	Island	NTN1	exon_2	NM_004822.3			DMR
cg01464052	cg01464052_TC21	chr1	150282727	-	chr1:150281954-150282226	Shore	CIART;CIART;CIART;CIART	5UTR;exon_1;5UTR;exon_1	NM_001300841.2;NM_001300841.2;NM_144697.4;NM_144697.4		Promoter_Associated
cg01506917	cg01506917_TC21	chr6	42449348	+	chr6:42451772-42452005;chr6:42452337-42453437	Shelf
cg01513307	cg01513307_BC21	chr6	108158353	-	chr6:108157319-108158354	Island	OSTM1-AS1	exon_2	NR_145458.1		Unclassified_Cell_type_specific
cg01596834	cg01596834_BC21	chr3	184275923	+	chr3:184275922-184276559	Island	ECE2;ECE2;ECE2	TSS200;TSS200;TSS200	NM_001037324.3;NM_001100121.2;NM_001100120.2
cg01606885	cg01606885_BC21	chr5	54470041	-		OpenSea
cg01622018	cg01622018_BC21	chr17	35795939	+	chr17:35795020-35795797	Shore	MMP28;MMP28;MMP28;MMP28	TSS1500;TSS1500;TSS1500;TSS1500	NM_001032278.3_2;NM_032950.4_2;NM_024302.5_2;NR_111988.2_2		Unclassified_Cell_type_specific
cg04912273	cg04912273_TC21	chr1	27134591	+		OpenSea
cg22682811	cg22682811_TC21	chr20	21391824	-	chr20:21391403-21391825;chr20:21395720-21397607	Island
cg14319235	cg14319235_BC21	chr1	79006597	+	chr1:79006596-79006852	Island
cg14319451	cg14319451_BC21	chr11	63918305	+	chr11:63916271-63917067;chr11:63918017-63918496	Island	RCOR2;RCOR2	TSS1500;TSS1500	NM_173587.4;NM_001363648.2
cg02276600	cg02276600_TC21	chr16	57903710	+	chr16:57903732-57903961	Shore
cg02385167	cg02385167_BC21	chr19	7500871	-	chr19:7500818-7501427	Island	TEX45	exon_2	NM_198534.3
cg02441474	cg02441474_BC21	chr16	89098892	-	chr16:89100795-89101074;chr16:89101355-89101583	Shore
cg17580614	cg17580614_BC21	chr17	15946198	-	chr17:15944443-15946199	Island					Unclassified_Cell_type_specific
cg17631451	cg17631451_BC21	chr3	48465955	+		OpenSea	ATRIP;ATRIP;ATRIP;ATRIP;ATRIP;ATRIP;ATRIP;ATRIP;ATRIP-TREX1;TREX1;TREX1;TREX1	exon_14;3UTR;exon_13;3UTR;exon_12;3UTR;exon_13;3UTR;exon_14;5UTR;exon_1;TSS1500	NM_001271022.2;NM_001271022.2;NM_001271023.2;NM_001271023.2;NM_032166.4;NM_032166.4;NM_130384.3;NM_130384.3;NR_153405.1;NM_007248.5;NM_007248.5;NM_033629.6		Promoter_Associated
cg20607293	cg20607293_TC21	chr1	147640904	-		OpenSea					Unclassified
cg20692414	cg20692414_TC21	chr1	11479687	-	chr1:11478612-11480554	Island						DMR
cg20699549	cg20699549_TC21	chr15	42275775	+	chr15:42273254-42273593;chr15:42274000-42274206	Shore
cg20773033	cg20773033_TC21	chr22	39239182	+	chr22:39242197-39244894	Shelf
cg23679471	cg23679471_TC21	chr10	100714053	+	chr10:100710049-100710584;chr10:100713449-100714269;chr10:100715519-100715822	Island
cg23701784	cg23701784_TC21	chr2	226906575	-		OpenSea					Unclassified_Cell_type_specific
cg14726488	cg14726488_TC21	chr6	137494435	-	chr6:137493218-137494065;chr6:137495337-137496086;chr6:137497030-137498235	Shore	OLIG3	TSS200	NM_175747.2		Unclassified_Cell_type_specific
cg14731657	cg14731657_BC21	chr19	5805760	-	chr19:5802223-5802558;chr19:5803723-5806012	Island
cg01777121	cg01777121_BC21	chr3	55483196	-	chr3:55481124-55481440;chr3:55482082-55482402;chr3:55483630-55483911;chr3:55485061-55485595;chr3:55486198-55488316	Shore					Unclassified
cg01852585	cg01852585_BC21	chr4	105895858	+	chr4:105895258-105896612	Island
cg01894846	cg01894846_TC21	chr14	100286126	-	chr14:100285335-100286002	Shore					Promoter_Associated
cg01908133	cg01908133_BC21	chr3	128482175	-		OpenSea
cg01974375	cg01974375_BC21	chr1	151326478	-	chr1:151328046-151328248	Shore					Unclassified
cg02021127	cg02021127_BC21	chr9	127929130	+	chr9:127927099-127927936;chr9:127930560-127931052	Shore
cg14576825	cg14576825_BC21	chr19	1676137	-	chr19:1672090-1672575;chr19:1675842-1676138	Island
cg13651908	cg13651908_BC21	chr2	203705310	-		OpenSea	CD28;CD28;CD28	TSS1500;TSS1500;TSS1500	NM_001243078.2;NM_001243077.2;NM_006139.4		Unclassified_Cell_type_specific
cg13728834	cg13728834_BC21	chr9	35846327	+		OpenSea	TMEM8B;TMEM8B;TMEM8B;TMEM8B;TMEM8B;TMEM8B;TMEM8B	exon_9;exon_8;exon_8;exon_9;exon_7;exon_3;exon_9	NM_001042589.3;NM_001042590.4;NM_001363620.1;NM_001363621.1;NM_001363622.1;NM_001363625.1;NM_016446.4
cg25693132	cg25693132_TC21	chr3	51706725	+	chr3:51707108-51707397	Shore	GRM2;GRM2;GRM2;GRM2	TSS1500;TSS1500;TSS1500;TSS1500	NM_001349116.2;NM_000839.5;NM_001349117.2;NR_146059.2		Unclassified_Cell_type_specific
cg01376402	cg01376402_TC21	chr1	40884489	-	chr1:40884068-40884621	Island
cg01408508	cg01408508_BC21	chr20	26208003	+	chr20:26208002-26209712	Island					Unclassified
cg16816603	cg16816603_TC21	chr22	45007166	+	chr22:45007008-45010491	Island					Unclassified	DMR
cg07348535	cg07348535_BC21	chr11	67356848	-	chr11:67353385-67353757	Shelf					Unclassified
cg07360990	cg07360990_BC21	chr17	40069707	+		OpenSea					Promoter_Associated
cg22518208	cg22518208_TC21	chr14	85531125	+	chr14:85530150-85530614;chr14:85531124-85532293;chr14:85533188-85534134	Island	FLRT2	TSS1500	NM_001346145.2
cg22551157	cg22551157_BC21	chr12	65948588	-		OpenSea
cg00806461	cg00806461_TC21	chr3	194687342	-	chr3:194685711-194688316	Island	FAM43A	exon_1	NM_153690.5
cg11199014	cg11199014_TC21	chr19	39307923	+	chr19:39307146-39308610	Island	LRFN1	exon_5	NM_020862.2
cg26293570	cg26293570_TC21	chr7	100588521	+	chr7:100585778-100587002	Shore	FBXO24;FBXO24	TSS1500;TSS1500	NM_001163499.2;NM_012172.5		Unclassified
cg01671681	cg01671681_TC21	chr3	155703946	-		OpenSea
cg03511041	cg03511041_BC21	chr20	63176774	-	chr20:63174902-63179515	Island
cg11412853	cg11412853_TC21	chr12	114691996	+	chr12:114692203-114692437	Shore
cg11731596	cg11731596_BC21	chr17	15917816	-	chr17:15917306-15918011	Island
cg26783123	cg26783123_BC21	chr16	89301451	+	chr16:89305079-89305302	Shelf
cg02097429	cg02097429_TC21	chr16	27199674	-	chr16:27203451-27204357	Shelf
cg02159381	cg02159381_TC21	chr11	122981815	-	chr11:122976786-122977900;chr11:122984222-122984874	Shelf	BSX;BSX	exon_1;5UTR	NM_001098169.2;NM_001098169.2		Unclassified_Cell_type_specific
cg02189888	cg02189888_TC21	chr19	46078807	+	chr19:46077127-46077713;chr19:46078787-46079186	Island	IGFL4;IGFL4;IGFL4;IGFL4;IGFL4	TSS1500;TSS1500;TSS1500;TSS1500;TSS1500	NR_169757.1;NR_163176.1;NR_163175.1;NR_163177.1;NR_169756.1
cg19500607	cg19500607_BC21	chr5	148654756	-	chr5:148653909-148654517	Shore	HTR4;HTR4	TSS1500;TSS1500	NM_000870.7;NR_104445.2
cg19577206	cg19577206_TC21	chr6	31899048	+	chr6:31897120-31897639;chr6:31899914-31900180;chr6:31901004-31902308	Shore	EHMT2;EHMT2;EHMT2;EHMT2;EHMT2;EHMT2;EHMT2;EHMT2;EHMT2;EHMT2;EHMT2	TSS1500;TSS1500;TSS1500;TSS1500;TSS1500;TSS1500;TSS1500;TSS1500;TSS1500;TSS1500;TSS1500	NM_001363689.2_7;NM_001289413.2_7;NM_001318833.2_7;NM_001395160.1_7;NM_006709.5_7;NM_001395162.1_7;NM_001395164.1_7;NM_001395161.1_7;NM_001395163.1_7;NM_025256.7_7;NM_001395165.1_7
cg11201710	cg11201710_BC21	chr3	192514679	-	chr3:192514283-192515348	Island	FGF12-AS2	TSS1500	NR_046598.1
cg13841979	cg13841979_BC21	chr4	9988424	-		OpenSea
cg13842240	cg13842240_TC21	chr4	13537589	+	chr4:13536022-13536349	Shore
cg13856810	cg13856810_BC21	chr1	926506	+	chr1:923590-926252	Shore	LOC107985728	TSS1500	NR_168405.1
cg13896192	cg13896192_TC21	chr1	39683760	+	chr1:39683759-39684341	Island					Unclassified_Cell_type_specific
cg13975855	cg13975855_BC21	chr17	48575188	+	chr17:48576691-48577007	Shore	HOXB3;HOXB3	TSS1500;TSS200	NM_002146.4;NM_001330323.1
cg15377283	cg15377283_TC21	chr8	54458809	+	chr8:54453620-54455068;chr8:54457868-54459965	Island
cg15381304	cg15381304_TC21	chr6	109978896	+	chr6:109978162-109980064	Island
cg15557036	cg15557036_TC21	chr17	49964527	+	chr17:49963832-49965700;chr17:49968424-49969843	Island
cg19200592	cg19200592_BC21	chr3	32835550	-		OpenSea
cg22173131	cg22173131_TC21	chr11	75769126	-	chr11:75768417-75769127	Island	DGAT2-DT	TSS1500	NR_046090.1		Promoter_Associated
cg22221831	cg22221831_TC21	chr12	14886463	+		OpenSea	MGP;MGP	TSS1500;TSS1500	NM_001190839.3;NM_000900.5
cg22225886	cg22225886_BC21	chr8	101062206	+		OpenSea
cg03885332	cg03885332_BC21	chr11	832357	+	chr11:829284-833558	Island	CD151;CD151;CD151;CD151	TSS1500;TSS1500;TSS1500;TSS1500	NM_001039490.2;NM_139029.2;NM_139030.4;NM_004357.5
cg03928546	cg03928546_TC21	chr19	15010779	+	chr19:15010778-15011331	Island	CCDC105;CCDC105;SLC1A6	5UTR;exon_1;TSS200	NM_173482.3;NM_173482.3;NR_073589.2
cg21647257	cg21647257_TC21	chr19	36033043	-	chr19:36032614-36032985	Shore	CLIP3;CLIP3	TSS1500;TSS200	NM_001199570.2;NM_015526.3		Unclassified
cg21657577	cg21657577_BC21	chr19	52453369	+	chr19:52451208-52451592;chr19:52453403-52453992	Shore	ZNF578;ZNF578	TSS200;TSS200	NM_001099694.2;NM_001366182.2		Promoter_Associated
cg21739754	cg21739754_BC21	chr2	184598120	+	chr2:184598119-184598862	Island	ZNF804A	TSS1500	NM_194250.2			DMR
cg22032803	cg22032803_TC21	chr3	98531769	+		OpenSea	GPR15	TSS1500	NM_005290.4		Unclassified_Cell_type_specific
cg24681499	cg24681499_TC21	chr1	42241326	+		OpenSea
cg19296504	cg19296504_TC21	chr2	127642503	+		OpenSea
cg10805721	cg10805721_BC21	chr6	82365470	-	chr6:82363699-82365602	Island	TPBG;TPBG;TPBG	exon_2;exon_2;exon_3	NM_001166392.2_2;NM_001376922.1_2;NM_006670.5_2
cg10828337	cg10828337_TC21	chr14	28767270	-	chr14:28765683-28768626	Island	FOXG1;FOXG1	5UTR;exon_1	NM_005249.5;NM_005249.5		Unclassified_Cell_type_specific
cg10891482	cg10891482_BC21	chr11	60699755	-		OpenSea	MS4A8;MS4A8	5UTR;exon_1	NM_031457.2;NM_031457.2
cg27087787	cg27087787_TC21	chr6	137945165	+		OpenSea					Unclassified
cg27093546	cg27093546_BC21	chr12	25251662	-	chr12:25250332-25251577	Shore	KRAS;KRAS;KRAS;KRAS	TSS1500;TSS1500;TSS1500;TSS1500	NM_033360.4;NM_004985.5;NM_001369786.1;NM_001369787.1
cg03583111	cg03583111_TC21	chr2	219418720	-	chr2:219418478-219419028	Island	DES;DES;DES;DES;DES;DES;DES	exon_1;exon_1;exon_1;exon_1;exon_1;exon_1;exon_1	NM_001382708.1;NM_001382709.1;NM_001382710.1;NM_001382711.1;NM_001382712.1;NM_001382713.1;NM_001927.4			DMR
cg03698343	cg03698343_BC21	chr9	137027440	-	chr9:137027745-137028995;chr9:137030791-137031544	Shore	LINC02908	TSS200	NR_171031.1		Promoter_Associated_Cell_type_specific
cg03709307	cg03709307_TC21	chr17	39604399	+	chr17:39605306-39607298;chr17:39607839-39608051	Shore	NEUROD2;NEUROD2	3UTR;exon_2	NM_006160.4;NM_006160.4
cg03743982	cg03743982_TC21	chr16	75116935	-	chr16:75114500-75114966	Shore	LDHD;LDHD	TSS200;TSS200	NM_153486.4;NM_194436.3
cg18483289	cg18483289_TC21	chr20	664253	-	chr20:662028-662251;chr20:663331-664589	Island	SCRT2	exon_2	NM_033129.4
cg18618815	cg18618815_BC21	chr17	50197963	-	chr17:50199516-50201370	Shore	COL1A1	exon_8	NM_000088.4		Unclassified
cg21564242	cg21564242_BC21	chr3	180036973	+	chr3:180036732-180037457	Island	PEX5L;PEX5L;PEX5L;PEX5L;PEX5L;PEX5L;PEX5L;PEX5L;PEX5L;PEX5L;PEX5L	TSS200;TSS200;TSS200;TSS200;TSS200;TSS200;TSS200;TSS200;TSS200;TSS200;TSS200	NM_001349389.2;NM_016559.3;NM_001256752.2;NM_001256750.2;NM_001349396.2;NM_001256751.2;NM_001349398.2;NM_001349399.2;NM_001256753.2;NM_001349401.2;NM_001349404.2
cg06510074	cg06510074_TC21	chr7	122317167	-	chr7:122316489-122317287	Island
cg03228185	cg03228185_BC21	chr6	41733946	+	chr6:41734271-41735743	Shore	MIR10398	TSS1500	NR_162107.1
cg03231647	cg03231647_TC21	chr2	236173007	+	chr2:236163150-236170119;chr2:236171545-236171789;chr2:236172667-236173751	Island
cg03257179	cg03257179_BC21	chr15	41513748	-	chr15:41511245-41513333	Shore	LTK;LTK;LTK;LTK;LTK;LTK	exon_1;5UTR;exon_1;5UTR;exon_1;5UTR	NM_001135685.2;NM_001135685.2;NM_002344.6;NM_002344.6;NM_206961.4;NM_206961.4
cg03340466	cg03340466_TC21	chr1	179743605	-	chr1:179742812-179744816	Island					Unclassified_Cell_type_specific	DMR
cg11142333	cg11142333_BC21	chr1	173871123	-	chr1:173868034-173868779	Shelf	ZBTB37;ZBTB37;ZBTB37;ZBTB37;ZBTB37;ZBTB37;ZBTB37;ZBTB37	exon_3;exon_3;exon_3;exon_3;exon_3;exon_3;exon_3;exon_3	NM_001122770.3;NM_001346115.2;NM_001369846.1;NM_001395199.1;NM_001395200.1;NM_001395201.1;NM_001395202.1;NM_032522.5		Unclassified_Cell_type_specific
cg18797590	cg18797590_TC21	chr4	15479019	+		OpenSea	CC2D2A	TSS200	NM_001378617.1		Unclassified
cg18815647	cg18815647_TC21	chr13	25170538	+	chr13:25169860-25171989	Island	AMER2	exon_1	NM_152704.4
cg18822950	cg18822950_TC21	chr17	48733572	-	chr17:48733210-48733583	Island					Unclassified_Cell_type_specific
cg18824549	cg18824549_TC21	chr17	49730229	+		OpenSea
cg18877124	cg18877124_TC21	chr15	43185095	+	chr15:43185318-43185618	Shore	TMEM62;TMEM62;TMEM62;TMEM62;TMEM62;TMEM62;TMEM62;TMEM62;TMEM62;TMEM62;TMEM62;TMEM62;TMEM62;TMEM62;TMEM62;TMEM62;TMEM62;TMEM62;TMEM62;TMEM62;TMEM62;TMEM62;TMEM62;TMEM62;TMEM62;TMEM62;TMEM62;TMEM62;TMEM62;TMEM62;TMEM62;TMEM62;TMEM62;TMEM62;TMEM62;TMEM62;TMEM62;TMEM62;TMEM62;TMEM62;TMEM62;TMEM62;TMEM62;TMEM62;TMEM62;TMEM62;TMEM62;TMEM62;TMEM62;TMEM62;TMEM62;TMEM62;TMEM62;TMEM62;TMEM62;TMEM62;TMEM62;…	exon_14;3UTR;exon_13;3UTR;exon_14;3UTR;exon_13;3UTR;exon_12;3UTR;exon_13;3UTR;exon_13;3UTR;exon_12;3UTR;exon_12;3UTR;exon_13;3UTR;exon_12;3UTR;exon_13;3UTR;exon_12;3UTR;exon_11;3UTR;exon_12;3UTR;exon_11;3UTR;exon_12;3UTR;exon_11;3UTR;exon_11;3UTR;exon_11;3UTR;exon_10;3UTR;exon_11;3UTR;exon_10;3UTR;exon_11;3UTR;exon_10;3UTR;exon_10;3UTR;exon_11;3UTR;exon_13;3UTR;exon_12;3UTR;exon_11;3UTR;exon_14;3…	NM_001347004.1;NM_001347004.1;NM_001347005.2;NM_001347005.2;NM_001347006.2;NM_001347006.2;NM_001347007.2;NM_001347007.2;NM_001347008.1;NM_001347008.1;NM_001347009.1;NM_001347009.1;NM_001347010.2;NM_001347010.2;NM_001347011.2;NM_001347011.2;NM_001347012.2;NM_001347012.2;NM_001347013.2;NM_001347013.2;NM_001347014.1;NM_001347014.1;NM_001347015.2;NM_001347015.2;NM_001347016.2;NM_001347016.2;NM_001347…		Promoter_Associated
cg18901355	cg18901355_TC21	chr8	22053478	-	chr8:22056764-22057014	Shelf	DMTN;DMTN;DMTN;DMTN;DMTN;DMTN;DMTN;DMTN;DMTN;DMTN;DMTN;DMTN;DMTN;DMTN;DMTN;DMTN;DMTN;DMTN;DMTN;DMTN;DMTN	TSS1500;TSS1500;TSS1500;TSS1500;TSS1500;TSS1500;TSS1500;TSS1500;TSS1500;TSS1500;TSS1500;TSS1500;TSS1500;TSS1500;TSS1500;TSS200;TSS200;TSS200;TSS200;TSS200;TSS200	NM_001323399.2;NM_001323388.2;NM_001387736.1;NM_001323393.2;NM_001387737.1;NM_001323390.2;NM_001323383.2;NM_001114136.3;NM_001323398.2;NM_001302817.3;NM_001114139.4;NM_001323391.2;NM_001323389.2;NM_001323384.2;NM_001323378.2;NM_001387728.1;NM_001387730.1;NM_001114137.4;NM_001387732.1;NM_001387734.1;NM_001387735.1
cg18912541	cg18912541_TC21	chr14	69129779	+		OpenSea					Promoter_Associated
cg18928900	cg18928900_TC21	chr6	170296405	+	chr6:170289126-170297391	Island
cg06126593	cg06126593_TC21	chr16	20899083	+	chr16:20900244-20901294	Shore	LYRM1;LYRM1;LYRM1;LYRM1;LYRM1;LYRM1;LYRM1;LYRM1;LYRM1;LYRM1	TSS1500;TSS1500;TSS1500;TSS1500;TSS1500;TSS1500;TSS1500;TSS1500;TSS1500;TSS1500	NM_001369634.1;NM_001369633.1;NM_001302836.2;NM_001369632.1;NM_020424.5;NM_001369631.1;NR_161425.1;NR_126520.2;NR_161430.1;NR_126528.2
cg08357824	cg08357824_TC21	chr15	73932814	-		OpenSea
cg08409562	cg08409562_BC21	chr6	31770108	+		OpenSea	VWA7	exon_8	NM_025258.3_6		Unclassified
cg08418279	cg08418279_TC21	chr16	49699259	-	chr16:49698437-49698801	Shore
cg08443014	cg08443014_TC21	chr2	149365967	-		OpenSea
cg08482531	cg08482531_TC21	chr10	8036164	+	chr10:8034039-8035298;chr10:8035866-8036415	Island
cg08490482	cg08490482_BC21	chr8	23707122	+	chr8:23704962-23707662;chr8:23709667-23710165	Island	NKX2-6	TSS1500	NM_001136271.3
cg08509564	cg08509564_TC21	chr1	37635060	-	chr1:37634005-37635192	Island	RSPO1;RSPO1;RSPO1;RSPO1	TSS200;TSS200;TSS200;TSS200	NM_001038633.4;NM_001242908.2;NM_001242910.2;NM_001242909.2		Unclassified_Cell_type_specific
cg08511485	cg08511485_BC21	chr3	169227943	+		OpenSea
cg08518475	cg08518475_BC21	chr1	24506126	-	chr1:24502375-24503388	Shelf	RCAN3	TSS1500	NM_001251978.1
cg08541518	cg08541518_TC21	chr6	69233000	-		OpenSea						DMR
cg11441704	cg11441704_BC21	chr21	43725878	-	chr21:43728573-43728864	Shelf
cg03016906	cg03016906_BC21	chr6	98827515	-	chr6:98827887-98828162;chr6:98824518-98825138;chr6:98831441-98835966	Shore
cg03131366	cg03131366_TC21	chr12	1932541	+		OpenSea
cg03140421	cg03140421_BC21	chr16	67166278	+	chr16:67162889-67166085	Shore
cg06195193	cg06195193_BC21	chr13	20166869	-		OpenSea
cg06197114	cg06197114_TC21	chr18	61334493	+	chr18:61333450-61334459	Shore						DMR
cg19701538	cg19701538_BC21	chr16	17381095	-		OpenSea
cg19748093	cg19748093_TC21	chr1	112849766	-	chr1:112849520-112850174	Island	LINC01356	exon_1	NR_103746.1
cg22510074	cg22510074_TC21	chr7	72338138	+	chr7:72335772-72337783	Shore	CALN1	TSS1500	NM_001017440.3
cg22654157	cg22654157_TC21	chr1	67135015	-	chr1:67134707-67135032	Island	C1orf141;C1orf141;C1orf141	TSS200;TSS200;TSS200	NM_001276352.2;NM_001276351.2;NR_075077.2		Unclassified_Cell_type_specific
cg22659414	cg22659414_TC21	chr10	25934079	+	chr10:25933992-25935093	Island	MYO3A;MYO3A;LOC101929073	TSS200;TSS200;TSS1500	NM_001368265.1;NM_017433.5;NR_120650.1
cg22700686	cg22700686_BC21	chr1	153566288	+		OpenSea	S100A2;S100A2	TSS1500;TSS1500	NM_005978.4;NM_001366407.1		Unclassified_Cell_type_specific
cg22705959	cg22705959_BC21	chr2	207771163	+	chr2:207766834-207770210	Shore	FZD5	TSS1500	NM_003468.4		Unclassified_Cell_type_specific
cg22747507	cg22747507_TC21	chr4	174714650	+		OpenSea					Unclassified_Cell_type_specific
cg06712204	cg06712204_BC21	chr16	85509210	+		OpenSea
cg15501231	cg15501231_BC21	chr6	31769853	-		OpenSea					Unclassified
cg15583492	cg15583492_BC21	chr10	51815506	-		OpenSea
cg15711521	cg15711521_BC21	chr3	168049831	+		OpenSea
cg10475970	cg10475970_TC21	chr5	141392945	+	chr5:141389372-141389916;chr5:141392818-141393115;chr5:141394288-141394874	Island	PCDHGA8;PCDHGA8	exon_1;exon_1	NM_014004.3;NM_032088.2		Unclassified_Cell_type_specific
cg10495047	cg10495047_TC21	chr5	139638082	-	chr5:139637478-139638083	Island
cg10518911	cg10518911_TC21	chr9	87557131	-		OpenSea
cg13119578	cg13119578_BC21	chr11	65429225	-		OpenSea	NEAT1	exon_1	NR_131012.1
cg13120986	cg13120986_TC21	chr12	7060708	+		OpenSea	C1S;C1S;C1S	TSS200;TSS200;TSS200	NM_001734.5;NM_001346850.2;NM_201442.4
cg13207345	cg13207345_BC21	chr1	18637176	+	chr1:18630401-18633335;chr1:18636321-18636987;chr1:18637686-18637907;chr1:18640757-18641625	Shore					Unclassified_Cell_type_specific	DMR
cg27106513	cg27106513_TC21	chr8	53877812	-	chr8:53877021-53878105;chr8:53879285-53882581	Island					Unclassified_Cell_type_specific	DMR
cg03360992	cg03360992_TC21	chr22	37697200	-		OpenSea					Unclassified
cg03876085	cg03876085_BC21	chr21	45436185	+	chr21:45439268-45440155	Shelf
cg03890680	cg03890680_TC21	chr1	227317020	+	chr1:227317745-227319051	Shore	CDC42BPA;CDC42BPA;CDC42BPA;CDC42BPA;CDC42BPA;CDC42BPA;CDC42BPA	exon_1;exon_1;exon_1;exon_1;exon_1;exon_1;exon_1	NM_001366010.2;NM_001366011.1;NM_001366019.2;NM_001387550.1;NM_001394014.1;NM_003607.4;NM_014826.5
cg03909289	cg03909289_BC21	chr19	29715908	+	chr19:29714983-29715590	Shore	C19orf12;C19orf12;C19orf12;C19orf12;C19orf12;C19orf12;C19orf12	TSS1500;TSS1500;TSS1500;TSS1500;TSS1500;TSS200;TSS1500	NM_001031726.4;NM_001282931.3;NM_031448.6;NM_001256046.3;NM_001282930.3;NM_001256047.2;NM_001282929.1		Promoter_Associated
cg03956042	cg03956042_TC21	chr3	194485768	+	chr3:194486743-194488056	Shore	ATP13A3-DT	TSS1500	NR_033929.1
cg09236658	cg09236658_TC21	chr6	108163948	-	chr6:108164467-108170083	Shore
cg17451176	cg17451176_BC21	chr5	141364241	-	chr5:141361607-141362171;chr5:141364394-141365075;chr5:141365964-141366326	Shore	PCDHGA5;PCDHGA5;PCDHGA5;PCDHGA5	5UTR;exon_1;5UTR;exon_1	NM_018918.3;NM_018918.3;NM_032054.2;NM_032054.2
cg17494199	cg17494199_BC21	chr13	106182593	-		OpenSea					Unclassified_Cell_type_specific
cg17519280	cg17519280_TC21	chr5	115839304	+	chr5:115841537-115842559	Shelf					Promoter_Associated
cg17578108	cg17578108_BC21	chr20	11235319	+		OpenSea
cg17584196	cg17584196_BC21	chr11	82734072	-	chr11:82732393-82733934	Shore	FAM181B	TSS1500	NM_175885.4		Unclassified_Cell_type_specific
cg17601343	cg17601343_BC21	chr7	116466075	+		OpenSea
cg17603988	cg17603988_TC21	chr7	56093073	+		OpenSea	PHKG1;PHKG1;PHKG1;PHKG1	TSS200;TSS200;TSS200;TSS200	NM_001258459.2;NM_006213.5;NM_001258460.2;NR_047689.2
cg17661642	cg17661642_BC21	chr15	96359410	-	chr15:96356913-96357415;chr15:96360082-96360482;chr15:96361493-96361821	Shore
cg25507845	cg25507845_BC21	chr5	150256131	+		OpenSea
cg25533247	cg25533247_BC21	chr19	15419819	-	chr19:15418479-15419091	Shore	AKAP8L;AKAP8L;AKAP8L	TSS1500;TSS1500;TSS1500	NM_014371.4;NM_001291478.2;NR_111971.2		Promoter_Associated
cg02703728	cg02703728_TC21	chr7	48088400	+	chr7:48088449-48090364	Shore	UPP1;UPP1;UPP1;UPP1;UPP1;UPP1;UPP1	TSS1500;TSS1500;TSS1500;TSS1500;TSS1500;TSS1500;TSS1500	NM_001287429.2;NM_003364.4;NM_001287430.1;NM_001287428.2;NM_001362774.2;NM_001287426.2;NR_109837.1
cg02726121	cg02726121_TC21	chr8	11704022	-	chr8:11700343-11700743;chr8:11702087-11705447;chr8:11707708-11710414	Island	SNORA99;GATA4;GATA4;GATA4;GATA4	TSS1500;TSS200;TSS200;TSS200;TSS200	NR_132779.1_2;NM_001374273.1_2;NM_001374274.1_2;NM_002052.5_2;NM_001308093.3_2			DMR
cg02840823	cg02840823_TC21	chr14	101561344	-	chr14:101559652-101565230	Island	DIO3;MIR1247;DIO3OS;DIO3OS;DIO3OS;DIO3OS;DIO3OS;DIO3OS	TSS200;TSS1500;TSS1500;TSS1500;TSS1500;TSS1500;TSS1500;TSS1500	NM_001362.3;NR_031649.1;NR_152592.1;NR_152593.1;NR_152590.1;NR_152591.1;NR_152589.1;NR_152588.1
cg02909446	cg02909446_TC21	chr10	72089366	-	chr10:72087048-72088475	Shore	SPOCK2;SPOCK2;SPOCK2	TSS1500;TSS1500;TSS1500	NM_001134434.1;NM_001244950.2;NM_014767.2
cg19311218	cg19311218_BC21	chr19	44448229	+	chr19:44448228-44448621	Island
cg19354681	cg19354681_TC21	chr12	47829347	+		OpenSea
cg19441082	cg19441082_BC21	chr14	23376787	-		OpenSea	CMTM5;CMTM5;CMTM5;CMTM5;CMTM5	TSS1500;TSS1500;TSS1500;TSS1500;TSS1500	NM_001288745.2;NM_001288744.2;NM_001037288.2;NM_138460.3;NM_001288746.2
cg19483007	cg19483007_TC21	chr3	149609864	+		OpenSea					Unclassified_Cell_type_specific
cg19518666	cg19518666_BC21	chr4	156771693	-		OpenSea
cg19581730	cg19581730_BC21	chr22	24432073	+		OpenSea	ADORA2A;ADORA2A	TSS200;TSS200	NM_001278498.2;NM_001278497.2
cg05037389	cg05037389_TC21	chr1	150257838	+		OpenSea	CA14;CA14	5UTR;exon_1	NM_012113.3;NM_012113.3
cg05045027	cg05045027_TC21	chr11	119460571	-		OpenSea
cg05100419	cg05100419_TC21	chr2	236173430	-	chr2:236163150-236170119;chr2:236171545-236171789;chr2:236172667-236173751	Island
cg05129265	cg05129265_TC21	chr8	47383429	-		OpenSea
cg21656937	cg21656937_TC21	chr12	53692878	-	chr12:53695427-53695629	Shelf
cg21660683	cg21660683_TC21	chr12	12714962	+	chr12:12716830-12718314	Shore					Promoter_Associated
cg21672057	cg21672057_TC21	chrX	74924489	-	chrX:74924017-74925309	Island					Unclassified	DMR
cg21691116	cg21691116_BC21	chr1	161202029	+	chr1:161202019-161202466	Island	NDUFS2;NDUFS2;NDUFS2;NDUFS2	TSS1500;TSS1500;TSS1500;TSS1500	NM_001377299.1;NM_001377302.1;NM_001166159.2;NR_165188.1		Promoter_Associated
cg21725716	cg21725716_TC21	chr19	1725536	+	chr19:1725416-1726155	Island					Unclassified
cg21756476	cg21756476_TC21	chr15	60890566	+		OpenSea
cg21803548	cg21803548_TC21	chr3	144764235	+		OpenSea
cg21809447	cg21809447_TC21	chr1	101997126	-		OpenSea	OLFM3;OLFM3;OLFM3;OLFM3;OLFM3;OLFM3;OLFM3;OLFM3	TSS200;TSS1500;TSS200;TSS1500;TSS200;TSS1500;TSS200;TSS1500	NM_001288823.2;NM_001288823.2;NM_058170.4;NM_058170.4;NR_110210.2;NR_110210.2;NR_110211.2;NR_110211.2
cg21828345	cg21828345_BC21	chr15	68432413	-	chr15:68431028-68432352	Shore	ITGA11	TSS1500	NM_001004439.2
cg21829923	cg21829923_TC21	chr2	170717381	+	chr2:170713367-170717394	Island	SP5	exon_2	NM_001003845.3
cg02933139	cg02933139_BC21	chr11	133947429	-		OpenSea					Promoter_Associated
cg23972551	cg23972551_TC21	chr11	68384196	+	chr11:68386341-68386705	Shelf					Unclassified
cg24016626	cg24016626_TC21	chr11	119371975	+		OpenSea
cg26578682	cg26578682_TC21	chr5	2750049	+	chr5:2748254-2756910	Island
cg26621699	cg26621699_TC21	chr4	144645751	+	chr4:144645090-144646120	Island	HHIP-AS1;HHIP	exon_1;TSS1500	NR_037595.1;NM_022475.3			DMR
cg26642258	cg26642258_TC21	chr8	143080393	-		OpenSea	LY6L	TSS1500	NM_001368160.2_2
cg26650064	cg26650064_TC21	chr17	2755323	-	chr17:2755391-2756108	Shore
cg01205831	cg01205831_BC21	chr9	127936957	+	chr9:127937480-127937987	Shore	DPM2;DPM2	3UTR;exon_3	NM_001378436.1;NM_001378436.1		Promoter_Associated
cg01287975	cg01287975_TC21	chr7	97731929	+	chr7:97731820-97733706	Island	TAC1;TAC1;TAC1;TAC1	TSS200;TSS200;TSS200;TSS200	NM_013998.3;NM_013997.3;NM_013996.3;NM_003182.3
cg04384626	cg04384626_BC21	chr4	41880563	-	chr4:41878207-41878483;chr4:41879160-41879401;chr4:41880433-41880947;chr4:41881475-41882553	Island	LINC00682	exon_2	NR_104143.1
cg04450459	cg04450459_BC21	chr6	10383571	-	chr6:10381325-10382121;chr6:10383292-10383881;chr6:10384732-10385259	Island
cg04460847	cg04460847_BC21	chr7	128201282	+	chr7:128201275-128201787	Island
cg04469880	cg04469880_BC21	chr19	36245663	+	chr19:36245119-36245982	Island	ZNF565;ZNF565	5UTR;exon_1	NM_001366188.1;NM_001366188.1
cg04508114	cg04508114_TC21	chr10	114684655	+		OpenSea	ABLIM1;ABLIM1;ABLIM1;ABLIM1;ABLIM1	exon_1;5UTR;TSS1500;TSS1500;TSS1500	NM_001322882.2;NM_001322882.2;NM_001003407.2;NM_001322883.2;NM_001322887.2
cg04545873	cg04545873_TC21	chr5	59276233	+		OpenSea	PDE4D	TSS200	NM_001197220.2
cg21469505	cg21469505_BC21	chr18	49559379	+	chr18:49560705-49561076;chr18:49561509-49562158	Shore					Unclassified_Cell_type_specific
cg21498772	cg21498772_TC21	chr8	62248518	+	chr8:62248039-62249505	Island	NKAIN3;NKAIN3	TSS1500;TSS1500	NM_001304533.3;NR_130764.2
cg21500300	cg21500300_BC21	chr12	24949587	+	chr12:24948673-24949139	Shore	BCAT1;BCAT1;BCAT1	TSS1500;TSS1500;TSS1500	NM_005504.7;NM_001178091.2;NM_001178092.2
cg21515349	cg21515349_TC21	chr17	44004660	+	chr17:44004659-44007604	Island	NAGS;NAGS;PYY	5UTR;exon_1;TSS1500	NM_153006.3;NM_153006.3;NM_004160.6
cg21542223	cg21542223_BC21	chr1	90724448	+	chr1:90723582-90723843;chr1:90724932-90727247	Shore
cg07898573	cg07898573_TC21	chr10	97572532	+	chr10:97570203-97570447	Shelf	ANKRD2;ANKRD2;ANKRD2;ANKRD2;ANKRD2;ANKRD2;ANKRD2	5UTR;exon_1;exon_1;5UTR;exon_1;TSS1500;TSS1500	NM_001129981.3;NM_001129981.3;NM_001291218.2;NM_020349.4;NM_020349.4;NM_001291219.3;NM_001346793.2		Unclassified_Cell_type_specific
cg07938743	cg07938743_TC21	chr2	63056804	-	chr2:63053899-63054212;chr2:63055379-63055987;chr2:63056801-63057012;chr2:63058814-63059367	Island	OTX1;OTX1;OTX1;OTX1;OTX1	exon_5;3UTR;exon_5;3UTR;exon_5	NM_001199770.2;NM_001199770.2;NM_014562.4;NM_014562.4;NR_130153.2
cg07996981	cg07996981_BC21	chr11	11866498	-		OpenSea
cg08097359	cg08097359_TC21	chr19	49560797	+	chr19:49555619-49556918	Shelf					Promoter_Associated_Cell_type_specific
cg08661007	cg08661007_BC21	chr3	79768082	+	chr3:79766488-79766750	Shore	ROBO1	TSS200	NM_002941.4
cg08671647	cg08671647_TC21	chr4	30722942	-	chr4:30719582-30723220	Island	PCDH7;PCDH7;PCDH7;PCDH7	exon_1;exon_1;exon_1;exon_1	NM_001173523.2;NM_002589.4;NM_032457.4;NR_172626.1
cg12163871	cg12163871_BC21	chr19	46704586	-		OpenSea	PRKD2;PRKD2;PRKD2;PRKD2	exon_5;exon_5;exon_3;exon_4	NM_001079880.2;NM_001079881.2;NM_001079882.2;NM_016457.5		Unclassified
cg12189835	cg12189835_BC21	chr11	61567599	-	chr11:61567640-61567868	Shore					Unclassified
cg12349416	cg12349416_BC21	chr11	4184868	-	chr11:4187218-4187923	Shelf
cg12349832	cg12349832_BC21	chr17	74955145	-		OpenSea
cg12353688	cg12353688_TC21	chr7	27225385	+	chr7:27225539-27225874	Shore
cg12361262	cg12361262_BC21	chr17	38415394	+	chr17:38419112-38419539	Shelf					Unclassified
cg12364131	cg12364131_TC21	chr15	89379561	+	chr15:89377562-89379537	Shore
cg04232128	cg04232128_BC21	chr5	139481656	+		OpenSea	STING1;STING1	exon_3;exon_3	NM_001301738.2_2;NM_198282.4_2
cg08698436	cg08698436_TC21	chrX	18890137	+		OpenSea	PHKA2-AS1	TSS200	NR_029379.1
cg08767286	cg08767286_TC21	chr2	236168622	-	chr2:236163150-236170119;chr2:236171545-236171789	Island	GBX2;GBX2	TSS1500;TSS1500	NM_001301687.2;NM_001485.4			DMR
cg13591783	cg13591783_TC21	chr9	73153952	-		OpenSea
cg13612317	cg13612317_BC21	chr10	32056936	-	chr10:32055622-32056642	Shore	KIF5B	TSS1500	NM_004521.3		Promoter_Associated
cg16290996	cg16290996_BC21	chr1	173866851	+	chr1:173868034-173868779	Shore	SNORD76;SNORD79;ZBTB37;ZBTB37;ZBTB37;SNORD77;SNORA103;SNORD44;SNORD78	TSS200;TSS1500;TSS1500;TSS1500;TSS1500;TSS1500;TSS1500;TSS1500;TSS1500	NR_003942.1;NR_003939.1;NM_001395200.1;NM_001346115.2;NM_001369846.1;NR_003943.2;NR_132783.1;NR_002750.2;NR_003944.2
cg16299565	cg16299565_TC21	chr16	71230837	+	chr16:71230457-71230756	Shore	HYDIN;HYDIN;HYDIN;HYDIN	TSS200;TSS200;TSS200;TSS200	NM_001198542.1_2;NM_001198543.1_2;NM_017558.5_2;NM_001270974.2_2			DMR
cg16376108	cg16376108_BC21	chr16	54933112	-	chr16:54928510-54933893;chr16:54936389-54938934	Island	IRX5;IRX5	exon_3;exon_3	NM_001252197.1;NM_005853.6
cg16546442	cg16546442_TC21	chr4	110618751	+	chr4:110618072-110618327;chr4:110618750-110618971;chr4:110620906-110623308	Island
cg06228507	cg06228507_BC21	chr20	63006008	+	chr20:63004819-63007703;chr20:63009128-63009816	Island	BHLHE23;BHLHE23	3UTR;exon_1	NM_080606.4;NM_080606.4
cg06276663	cg06276663_TC21	chr10	103820141	+		OpenSea
cg06314761	cg06314761_BC21	chr3	63278156	-	chr3:63278313-63278529	Shore	SYNPR	TSS200	NM_001130003.2
cg06417460	cg06417460_BC21	chr11	61102288	+		OpenSea	CD5	TSS1500	NM_014207.4		Promoter_Associated_Cell_type_specific
cg06462796	cg06462796_TC21	chr9	77019945	+	chr9:77016052-77016833;chr9:77018410-77021114;chr9:77022898-77023253	Island	FOXB2	exon_1	NM_001013735.1		Unclassified_Cell_type_specific	DMR
cg06470727	cg06470727_TC21	chr2	26500194	+	chr2:26503321-26503842	Shelf
cg13524919	cg13524919_TC21	chr21	33024198	-	chr21:33019854-33020348;chr21:33022820-33027937	Island
cg02057301	cg02057301_TC21	chr6	17102252	-	chr6:17102078-17102308	Island	STMND1;STMND1	5UTR;exon_1	NM_001190766.2;NM_001190766.2
cg02092102	cg02092102_BC21	chr7	128915842	-	chr7:128915275-128916596	Island
cg02112621	cg02112621_BC21	chr3	78338212	+		OpenSea
cg02114954	cg02114954_BC21	chr5	176816012	+	chr5:176817604-176818283	Shore					Unclassified_Cell_type_specific
cg02177231	cg02177231_BC21	chr1	118987307	-	chr1:118984159-118984569;chr1:118987196-118988089;chr1:118989368-118989573	Island
cg02219001	cg02219001_TC21	chr11	7759141	+		OpenSea
cg02257517	cg02257517_TC21	chr9	133475140	-	chr9:133474926-133475141;chr9:133478858-133479642	Island
cg02268013	cg02268013_BC21	chr9	69035415	+	chr9:69035730-69036260	Shore	FXN;FXN	TSS1500;TSS1500	NM_000144.5;NM_181425.3
cg02297838	cg02297838_TC21	chr13	91350200	-	chr13:91347287-91349187	Shore	MIR17HG;MIR17HG;MIR92A1;MIR19B1;MIR20A;MIR19A;MIR18A;MIR17	exon_3;exon_2;TSS1500;TSS1500;TSS1500;TSS1500;TSS1500;TSS1500	NR_027349.1;NR_027350.1;NR_029508.1;NR_029490.1;NR_029492.1;NR_029489.1;NR_029488.1;NR_029487.1
cg05301866	cg05301866_BC21	chr2	161423453	-	chr2:161423324-161424198;chr2:161427070-161428068	Island	TBR1	exon_6	NM_006593.4		Unclassified_Cell_type_specific	DMR
cg05303901	cg05303901_TC21	chr7	28299006	+		OpenSea	CREB5	TSS1500	NM_182899.5
cg16156591	cg16156591_TC21	chr5	151087278	-		OpenSea	TNIP1;TNIP1	TSS200;TSS200	NM_001252391.2;NM_001252392.2		Unclassified
cg16180082	cg16180082_TC21	chr6	159045510	-		OpenSea	TAGAP;TAGAP;TAGAP	TSS1500;TSS1500;TSS1500	NM_138810.4;NM_054114.5;NM_152133.3		Promoter_Associated
cg16201146	cg16201146_BC21	chr20	19210882	+	chr20:19211815-19213258	Shore
cg24944820	cg24944820_TC21	chr11	61955905	-	chr11:61955272-61956011	Island	BEST1;BEST1;BEST1;BEST1;BEST1;BEST1;BEST1;BEST1;BEST1	exon_3;exon_3;exon_3;exon_2;exon_4;5UTR;exon_2;exon_4;exon_4	NM_001139443.2;NM_001300786.2;NM_001300787.2;NM_001363591.2;NM_001363592.1;NM_001363593.2;NM_001363593.2;NM_004183.4;NR_134580.2		Unclassified
cg24949783	cg24949783_BC21	chr3	28576742	-	chr3:28575172-28576479	Shore
cg24986840	cg24986840_BC21	chr11	112823106	-		OpenSea
cg27638126	cg27638126_BC21	chr7	15685697	+		OpenSea
cg27641076	cg27641076_TC21	chr11	62444316	+	chr11:62444517-62444724	Shore
cg02316596	cg02316596_TC21	chr11	120564270	+	chr11:120564113-120565231	Island	GRIK4;GRIK4	TSS200;TSS200	NM_001282473.3;NM_001282470.3			DMR
cg02318971	cg02318971_TC21	chr11	64972242	+	chr11:64971538-64972278	Island	MAJIN;MAJIN;MAJIN	TSS200;TSS200;TSS200	NM_001318808.2;NM_001037225.3;NM_001300803.2		Promoter_Associated
cg02341571	cg02341571_BC21	chr15	44676737	-		OpenSea	PATL2;PATL2	5UTR;exon_1	NM_001387264.1;NM_001387264.1
cg02344871	cg02344871_BC21	chr8	130042408	-		OpenSea					Unclassified
cg02360199	cg02360199_BC21	chr14	103207822	+	chr14:103207142-103208006	Island
cg02395812	cg02395812_TC21	chr14	105489542	-	chr14:105486266-105487959;chr14:105489838-105491860	Shore	TEDC1;TEDC1	TSS1500;TSS1500	NM_001134877.1;NM_001198983.2		Promoter_Associated
cg02412346	cg02412346_TC21	chr7	1648216	-	chr7:1647080-1647372	Shore
cg20823695	cg20823695_TC21	chr1	2413971	-	chr1:2411946-2413278;chr1:2414452-2414717	Shore	PEX10;PEX10;PEX10;PEX10;PEX10;PEX10	TSS1500;TSS1500;TSS1500;TSS200;TSS200;TSS200	NM_153818.2;NM_001374425.1;NM_002617.4;NM_001374426.1;NM_001374427.1;NR_164636.1		Promoter_Associated
cg20902817	cg20902817_TC21	chr15	29985593	-		OpenSea
cg20907409	cg20907409_TC21	chr14	95818653	+		OpenSea						DMR
cg20922821	cg20922821_TC21	chr12	93676802	+	chr12:93677517-93677879	Shore	CRADD;CRADD;CRADD;CRADD;CRADD	TSS1500;TSS1500;TSS1500;TSS1500;TSS1500	NM_001320099.2;NM_001320101.3;NM_003805.5;NM_001320100.2;NR_135147.2		Promoter_Associated
cg20942223	cg20942223_TC21	chr7	155458345	-	chr7:155453695-155455017;chr7:155456855-155459260	Island	EN2;EN2	5UTR;exon_1	NM_001427.4;NM_001427.4			DMR
cg20975682	cg20975682_BC21	chr12	49625893	-	chr12:49623190-49623683	Shelf					Unclassified_Cell_type_specific
cg20977229	cg20977229_BC21	chr7	28749517	-		OpenSea
cg21091227	cg21091227_TC21	chr18	4454304	+	chr18:4453969-4455647	Island						DMR
cg21116457	cg21116457_BC21	chr18	45724042	-		OpenSea	SLC14A1;SLC14A1;SLC14A1;SLC14A1;SLC14A1	TSS200;TSS200;TSS200;TSS200;TSS200	NM_001308279.2;NM_001308278.2;NM_015865.7;NM_001146036.3;NM_001128588.4
cg21146898	cg21146898_BC21	chr16	180303	+	chr16:180302-181762;chr16:176174-177255	Island	HBQ1	TSS200	NM_005331.5		Unclassified
cg21147203	cg21147203_BC21	chr5	135193969	+	chr5:135191237-135191729	Shelf
cg13218710	cg13218710_TC21	chr5	132823195	-	chr5:132819596-132819805;chr5:132822850-132823511;chr5:132825212-132826117	Island					Unclassified_Cell_type_specific
cg13280788	cg13280788_BC21	chr17	48574817	+	chr17:48576691-48577007	Shore	HOXB3	TSS1500	NM_002146.4
cg13287553	cg13287553_BC21	chr7	4744788	-	chr7:4745189-4745427;chr7:4747130-4747356	Shore					Unclassified
cg13319938	cg13319938_BC21	chr11	2415021	+	chr11:2414065-2415421	Island	TRPM5	exon_15	NM_014555.4		Unclassified_Cell_type_specific
cg13392029	cg13392029_BC21	chr1	43935077	+	chr1:43933396-43933863;chr1:43936085-43936751	Shore					Unclassified_Cell_type_specific
cg07862554	cg07862554_TC21	chr3	155079294	-	chr3:155079609-155080199	Shore	MME;MME;MME;MME;MME;MME	TSS1500;TSS1500;TSS1500;TSS1500;TSS1500;TSS1500	NM_007289.4;NM_001354644.1;NM_001354643.1;NM_007288.3;NM_007287.4;NM_000902.5
cg12706260	cg12706260_TC21	chr4	88225266	-		OpenSea
cg12727398	cg12727398_TC21	chr2	236178592	+	chr2:236178084-236179820	Island					Unclassified
cg12731838	cg12731838_BC21	chr11	7892997	-		OpenSea					Unclassified_Cell_type_specific
cg12856183	cg12856183_TC21	chr15	89409802	+	chr15:89406142-89407899;chr15:89409040-89409830;chr15:89411372-89411951	Island						DMR
cg04872610	cg04872610_BC21	chr1	113905867	+	chr1:113904832-113905402	Shore	AP4B1;AP4B1;AP4B1;AP4B1	TSS1500;TSS1500;TSS1500;TSS1500	NM_001253852.3;NM_001308312.2;NM_006594.5;NM_001253853.3		Promoter_Associated
cg04894537	cg04894537_TC21	chr11	2741941	+		OpenSea
cg04948438	cg04948438_BC21	chr10	97542149	-		OpenSea
cg04955914	cg04955914_BC21	chr2	219175849	+	chr2:219176407-219178289	Shore
cg04956949	cg04956949_BC21	chr7	73704932	-		OpenSea
cg12506930	cg12506930_BC21	chr19	57709350	-	chr19:57708821-57709149	Shore	ZNF154;ZNF154;ZNF154	TSS200;TSS200;TSS200	NM_001085384.3;NR_110974.2;NR_110975.2
cg12508343	cg12508343_TC21	chr3	125357389	+	chr3:125357388-125357637	Island	ZNF148	TSS200	NM_001348433.2		Promoter_Associated
cg12530503	cg12530503_TC21	chr15	89367917	+	chr15:89367290-89368946;chr15:89371132-89371830	Island	MIR9-3;MIR9-3HG	TSS200;TSS200	NR_029692.1;NR_133003.1		Unclassified_Cell_type_specific
cg17228560	cg17228560_TC21	chr17	41836750	-	chr17:41835769-41836375	Shore	KLHL10;KLHL10;NT5C3B;NT5C3B;NT5C3B	TSS1500;TSS1500;TSS1500;TSS1500;TSS1500	NM_001329596.2;NM_152467.5;NM_052935.5;NR_033465.2;NR_033464.2			DMR
cg17340519	cg17340519_TC21	chr1	224618150	-	chr1:224615935-224617612;chr1:224617706-224618151	Island						RDMR
cg23815900	cg23815900_TC21	chr14	60515260	-	chr14:60509014-60511462;chr14:60514805-60515918	Island						DMR
cg23834123	cg23834123_TC21	chr17	75295810	-		OpenSea					Unclassified_Cell_type_specific
cg23931734	cg23931734_TC21	chr15	63380814	+	chr15:63381689-63381961	Shore
cg07766263	cg07766263_TC21	chr3	170585256	+	chr3:170585255-170585979	Island
cg01537995	cg01537995_TC21	chr14	85530008	-	chr14:85530150-85530614;chr14:85531124-85532293;chr14:85533188-85534134	Shore	FLRT2;FLRT2;FLRT2;FLRT2;FLRT2;FLRT2	TSS1500;TSS200;TSS200;TSS200;TSS200;TSS200	NM_001346145.2;NM_001346146.2;NM_013231.6;NM_001346144.2;NR_144386.2;NR_144387.2
cg01612629	cg01612629_TC21	chr22	21938402	+	chr22:21938156-21938358	Shore	PPM1F-AS1	exon_1	NR_147620.1		Promoter_Associated
cg01620309	cg01620309_BC21	chr17	44779101	+	chr17:44774937-44776283;chr17:44779228-44779479	Shore					Unclassified
cg01764256	cg01764256_BC21	chr20	47357088	-		OpenSea	ZMYND8;ZMYND8;ZMYND8;ZMYND8;ZMYND8;ZMYND8;ZMYND8;ZMYND8;ZMYND8;ZMYND8;ZMYND8;ZMYND8;ZMYND8;ZMYND8;ZMYND8;ZMYND8;ZMYND8;ZMYND8;ZMYND8	TSS1500;TSS1500;TSS1500;TSS1500;TSS1500;TSS1500;TSS1500;TSS1500;TSS1500;TSS1500;TSS1500;TSS1500;TSS1500;TSS1500;TSS1500;TSS1500;TSS1500;TSS1500;TSS1500	NM_001281769.2;NM_001363714.1;NM_001281772.3;NM_001281773.3;NM_001281774.3;NM_001281779.3;NM_001281780.3;NM_001281775.3;NM_001281783.3;NM_183047.4;NM_012408.6;NM_001281776.3;NM_001281778.3;NM_001281777.3;NM_183048.4;NM_001281782.3;NM_001281771.3;NM_001281784.3;NM_001281781.3		Promoter_Associated
cg01770755	cg01770755_TC21	chr15	41621924	-	chr15:41621135-41622162	Island					Promoter_Associated_Cell_type_specific
cg01806921	cg01806921_TC21	chr22	27615199	-	chr22:27614235-27614638	Shore					Unclassified_Cell_type_specific
cg18651026	cg18651026_TC21	chr6	33172883	+		OpenSea					Unclassified
cg18731327	cg18731327_BC21	chr3	147396565	-	chr3:147390724-147393916;chr3:147395821-147396692;chr3:147397977-147398634	Island
cg18747039	cg18747039_BC21	chr13	99997777	+	chr13:99997068-99998134	Island	LINC00554	exon_1	NR_047483.1		Unclassified_Cell_type_specific
cg18758922	cg18758922_BC21	chr22	36703740	+	chr22:36703426-36703666	Shore	CACNG2;CACNG2;CACNG2;CACNG2;CACNG2;CACNG2-DT	5UTR;exon_1;exon_1;5UTR;exon_1;TSS200	NM_001379051.1;NM_001379051.1;NM_006078.5;NM_006078.5;NR_166440.1;NR_134623.1
cg14332819	cg14332819_TC21	chr4	185426612	+	chr4:185425640-185426417	Shore	UFSP2;UFSP2;UFSP2	TSS1500;TSS1500;TSS1500	NM_018359.5;NR_144317.2;NR_028085.2		Promoter_Associated
cg19296641	cg19296641_TC21	chr6	10411213	-	chr6:10409876-10410457;chr6:10411161-10413624;chr6:10413983-10414265;chr6:10414785-10415085	Island	TFAP2A-AS1	TSS1500	NR_033910.1
cg17105814	cg17105814_TC21	chr4	54499036	+		OpenSea
cg17117243	cg17117243_TC21	chr6	109020162	+		OpenSea					Unclassified_Cell_type_specific
cg17168836	cg17168836_TC21	chr1	67790478	+		OpenSea
cg17183905	cg17183905_BC21	chr12	109816037	+		OpenSea	TRPV4;TRPV4;TRPV4;TRPV4	TSS1500;TSS1500;TSS1500;TSS1500	NM_001177431.1;NM_147204.2;NM_001177428.1;NM_001177433.1
cg19951593	cg19951593_BC21	chr2	112691261	-		OpenSea					Unclassified
cg19971388	cg19971388_BC21	chr8	11702266	+	chr8:11700343-11700743;chr8:11702087-11705447	Island					Unclassified_Cell_type_specific	DMR
cg19998073	cg19998073_BC21	chr14	88612099	-		OpenSea	ZC3H14;ZC3H14;ZC3H14;ZC3H14;ZC3H14;ZC3H14;ZC3H14;ZC3H14;ZC3H14;ZC3H14;ZC3H14;ZC3H14;ZC3H14;ZC3H14;ZC3H14;ZC3H14;ZC3H14;ZC3H14;ZC3H14;ZC3H14;ZC3H14;ZC3H14;ZC3H14;ZC3H14;ZC3H14;ZC3H14;ZC3H14;ZC3H14;ZC3H14;ZC3H14;ZC3H14;ZC3H14;ZC3H14;ZC3H14;ZC3H14;ZC3H14;ZC3H14;ZC3H14;ZC3H14;ZC3H14;ZC3H14;ZC3H14;ZC3H14;ZC3H14;ZC3H14;ZC3H14;ZC3H14;ZC3H14;ZC3H14;ZC3H14;ZC3H14;ZC3H14;ZC3H14;ZC3H14;ZC3H14;ZC3H14;ZC3H14	exon_17;3UTR;exon_17;3UTR;exon_15;3UTR;exon_16;3UTR;exon_17;3UTR;exon_14;3UTR;exon_16;3UTR;exon_16;3UTR;exon_16;3UTR;exon_16;3UTR;exon_14;3UTR;exon_14;3UTR;exon_15;3UTR;exon_13;3UTR;exon_16;3UTR;exon_14;3UTR;exon_13;3UTR;exon_17;3UTR;exon_13;3UTR;exon_16;3UTR;exon_13;3UTR;exon_15;3UTR;exon_17;3UTR;exon_17;3UTR;exon_17;3UTR;exon_14;3UTR;exon_15;3UTR;exon_7;3UTR;exon_16	NM_001160103.2;NM_001160103.2;NM_001160104.2;NM_001160104.2;NM_001326295.2;NM_001326295.2;NM_001326296.2;NM_001326296.2;NM_001326297.2;NM_001326297.2;NM_001326298.2;NM_001326298.2;NM_001326299.2;NM_001326299.2;NM_001326300.2;NM_001326300.2;NM_001326301.2;NM_001326301.2;NM_001326302.2;NM_001326302.2;NM_001326303.2;NM_001326303.2;NM_001326304.2;NM_001326304.2;NM_001326305.2;NM_001326305.2;NM_001326…
cg09817427	cg09817427_TC21	chr6	84764595	+	chr6:84762984-84764414	Shore	TBX18;TBX18	exon_1;5UTR	NM_001080508.3;NM_001080508.3			DMR
cg09834049	cg09834049_BC21	chr14	23056511	-	chr14:23057272-23058151	Shore	LOC105370705	TSS1500	NR_169511.1		Unclassified
cg09890775	cg09890775_TC21	chr10	129960430	+	chr10:129958426-129960523;chr10:129962905-129973432	Island
cg09906752	cg09906752_TC21	chr6	46653762	+	chr6:46652804-46653452	Shore	CYP39A1;CYP39A1;CYP39A1	TSS1500;TSS1500;TSS1500	NM_016593.5;NM_001278738.2;NM_001278739.2		Unclassified_Cell_type_specific
cg09946591	cg09946591_TC21	chr19	9969647	-	chr19:9966355-9966768	Shelf	COL5A3	exon_56	NM_015719.4
cg26712821	cg26712821_TC21	chr3	15203191	+	chr3:15205939-15206813	Shelf					Unclassified
cg26878688	cg26878688_BC21	chr19	11198200	-	chr19:11196819-11198033;chr19:11201895-11202109	Shore	KANK2;KANK2;KANK2;KANK2;KANK2;KANK2;KANK2;KANK2;KANK2;KANK2;KANK2;KANK2;KANK2;KANK2;KANK2;KANK2;KANK2;KANK2;KANK2	TSS1500;TSS1500;TSS1500;TSS1500;TSS1500;TSS1500;TSS1500;TSS1500;TSS1500;TSS1500;TSS1500;TSS1500;TSS1500;TSS1500;TSS1500;TSS1500;TSS1500;TSS1500;TSS1500	NM_001379559.1;NM_001379560.1;NM_001379558.1;NM_001379551.1;NM_001379557.1;NM_001379561.1;NM_001379555.1;NM_001379549.1;NM_001379556.1;NM_001379548.1;NM_001329451.2;NM_015493.7;NM_001136191.3;NM_001379550.1;NM_001379563.1;NM_001379554.1;NM_001379562.1;NM_001379553.1;NM_001379552.1		Unclassified
cg26881894	cg26881894_BC21	chr22	17222018	-		OpenSea	ADA2	TSS200	NM_001282227.2
cg26996569	cg26996569_BC21	chr12	121391940	+		OpenSea					Unclassified_Cell_type_specific	DMR
cg27005906	cg27005906_TC21	chr12	6430996	+		OpenSea
cg00828762	cg00828762_BC21	chr8	42377214	-		OpenSea	DKK4;DKK4	exon_1;5UTR	NM_014420.3;NM_014420.3
cg00834536	cg00834536_BC21	chr16	3963536	-	chr16:3966193-3967042;chr16:3965000-3965231	Shore	ADCY9;ADCY9	3UTR;exon_11	NM_001116.4;NM_001116.4		Unclassified_Cell_type_specific
cg24087613	cg24087613_BC21	chr4	128191315	-		OpenSea					Unclassified
cg24094625	cg24094625_BC21	chr15	51308212	-		OpenSea
cg08876103	cg08876103_TC21	chr1	39106651	+	chr1:39104993-39106187	Shore					Unclassified
cg08928145	cg08928145_TC21	chr19	19514555	-	chr19:19514145-19516449	Island	TSSK6;TSSK6	3UTR;exon_1	NM_032037.4;NM_032037.4
cg08961664	cg08961664_TC21	chr16	72787242	+	chr16:72787241-72787693	Island	LOC101927978;ZFHX3;ZFHX3;ZFHX3	exon_5;exon_9;exon_17;exon_10	NR_171705.1;NM_001164766.2;NM_001386735.1;NM_006885.4
cg09023892	cg09023892_TC21	chr22	37676094	-	chr22:37677030-37677405	Shore
cg09027133	cg09027133_BC21	chr1	25618551	-	chr1:25616170-25616675;chr1:25617483-25618281	Shore
cg09041678	cg09041678_TC21	chr11	31818399	-	chr11:31815870-31818265;chr11:31819768-31820456	Shore	PAX6;PAX6;PAX6;PAX6;PAX6;PAX6	TSS1500;TSS1500;TSS1500;TSS1500;TSS1500;TSS1500	NM_001368919.2;NM_001258462.3;NM_001368923.2;NM_001368921.2;NM_001127612.3;NR_160917.2		Unclassified_Cell_type_specific
cg09059319	cg09059319_BC21	chr8	98973947	-	chr8:98972356-98972844;chr8:98973505-98974755	Island					Unclassified
cg00083833	cg00083833_BC21	chr16	50549362	-	chr16:50547564-50549554	Island
cg00095259	cg00095259_TC21	chr18	61551564	-	chr18:61554218-61554753	Shelf					Unclassified
cg00174428	cg00174428_TC21	chr1	165235554	+	chr1:165235264-165236270	Island						DMR
cg00177388	cg00177388_TC21	chr5	73382059	+	chr5:73380293-73382594	Island					Unclassified_Cell_type_specific	DMR
cg00237475	cg00237475_TC21	chr15	67826183	+	chr15:67823277-67830237	Island	SKOR1	exon_2	NM_001365915.1
cg00243364	cg00243364_TC21	chr8	78615641	+		OpenSea
cg15028548	cg15028548_TC21	chr3	100993478	+		OpenSea	ABI3BP;ABI3BP;ABI3BP;ABI3BP;ABI3BP;ABI3BP;ABI3BP;ABI3BP;ABI3BP;ABI3BP;ABI3BP	TSS200;TSS200;TSS200;TSS200;TSS200;TSS200;TSS200;TSS200;TSS200;TSS200;TSS200	NM_001365643.2;NM_001375550.1;NM_001365642.2;NM_001349331.2;NM_001349330.2;NM_001349332.2;NM_015429.4;NM_001349329.2;NM_001375547.2;NM_001375549.2;NM_001377332.1
cg15068728	cg15068728_BC21	chrX	68693301	+	chrX:68693457-68694292	Shore	STARD8	TSS1500	NM_001142504.3
cg15102821	cg15102821_TC21	chr1	1913362	-		OpenSea
cg15108699	cg15108699_BC21	chr20	63877811	+		OpenSea
cg15110296	cg15110296_BC21	chr12	12356771	+	chr12:12356977-12357494	Shore	LOH12CR2;BORCS5;BORCS5;BORCS5	exon_2;TSS1500;TSS1500;TSS1500	NR_024061.1_2;NM_001300742.3_2;NM_001330356.2_2;NM_058169.6_2		Promoter_Associated
cg15222651	cg15222651_BC21	chr19	9498476	+	chr19:9498128-9498667	Island
cg15240733	cg15240733_TC21	chr12	51864907	-	chr12:51863960-51864452	Shore
cg07516252	cg07516252_TC21	chr14	24171992	-	chr14:24171844-24173011	Island	REC8;REC8	TSS200;TSS200	NM_005132.3_2;NM_001048205.2_2		Promoter_Associated
cg07539927	cg07539927_BC21	chr11	66013409	+	chr11:66011840-66012383	Shore	CST6;CST6	exon_3;3UTR	NM_001323.4;NM_001323.4
cg07578826	cg07578826_BC21	chr2	228181694	+	chr2:228181241-228181837	Island	SPHKAP;SPHKAP	TSS200;TSS200	NM_001142644.2;NM_030623.4
cg07620849	cg07620849_BC21	chr5	58583222	-	chr5:58582898-58583350	Island	RAB3C	exon_1	NM_138453.4		Promoter_Associated_Cell_type_specific
cg07671342	cg07671342_BC21	chr18	22391756	-		OpenSea
cg07712766	cg07712766_BC21	chr4	41537938	-		OpenSea	LIMCH1;LIMCH1	TSS1500;TSS1500	NM_001330786.2;NM_001330672.2
cg19239937	cg19239937_BC21	chr20	32561006	+		OpenSea					Unclassified_Cell_type_specific
cg25109019	cg25109019_BC21	chr3	181723557	+	chr3:181719396-181719690;chr3:181726621-181727212	Shelf
cg25221207	cg25221207_TC21	chr11	119684923	+		OpenSea
cg25377206	cg25377206_TC21	chr7	35255047	+	chr7:35253374-35255063;chr7:35257310-35258607;chr7:35259024-35259245	Island	TBX20;TBX20	TSS1500;TSS1500	NM_001166220.1;NM_001077653.2
cg25425705	cg25425705_BC21	chr3	124063546	-		OpenSea
cg14120215	cg14120215_BC21	chr12	113403863	-		OpenSea	SDS;SDS	5UTR;exon_1	NM_006843.3;NM_006843.3		Unclassified
cg14129473	cg14129473_TC21	chr5	10695129	-		OpenSea					Gene_Associated
cg14164380	cg14164380_TC21	chr15	48646578	+	chr15:48644613-48646380	Shore	FBN1	TSS1500	NM_000138.5
cg14191134	cg14191134_BC21	chr10	78974837	+	chr10:78973556-78974256	Shore					Unclassified
cg14209583	cg14209583_TC21	chr17	8310763	+		OpenSea	ARHGEF15	TSS200	NM_025014.2
cg01106338	cg01106338_TC21	chr18	47264143	-	chr18:47261035-47261467;chr18:47263371-47264307	Island
cg01139880	cg01139880_TC21	chr16	1495087	+	chr16:1493097-1494425	Shore
cg01185921	cg01185921_TC21	chr10	114684704	+		OpenSea	ABLIM1;ABLIM1;ABLIM1;ABLIM1;ABLIM1	exon_1;5UTR;TSS1500;TSS1500;TSS1500	NM_001322882.2;NM_001322882.2;NM_001003407.2;NM_001322883.2;NM_001322887.2
cg05191175	cg05191175_BC21	chr5	135491528	+	chr5:135488813-135489089;chr5:135489241-135489534;chr5:135489708-135490806;chr5:135491689-135491954	Shore
cg05207637	cg05207637_BC21	chr16	74100996	-		OpenSea
cg05227101	cg05227101_TC21	chr5	151087248	-		OpenSea	TNIP1;TNIP1	TSS200;TSS200	NM_001252391.2;NM_001252392.2		Unclassified
cg10217713	cg10217713_TC21	chr10	133202083	-	chr10:133201199-133201898;chr10:133202875-133203972;chr10:133205173-133205580	Shore
cg10242160	cg10242160_TC21	chr4	48491333	+	chr4:48490100-48491572	Island
cg10272492	cg10272492_BC21	chr7	107165378	+	chr7:107169016-107169884	Shelf
cg10329173	cg10329173_BC21	chr4	30722361	-	chr4:30719582-30723220	Island	PCDH7;PCDH7;PCDH7;PCDH7	exon_1;exon_1;exon_1;exon_1	NM_001173523.2;NM_002589.4;NM_032457.4;NR_172626.1		Unclassified_Cell_type_specific
cg06049868	cg06049868_TC21	chr13	112063393	-	chr13:112061045-112061920;chr13:112062811-112063107;chr13:112066250-112069268	Shore					Unclassified_Cell_type_specific
cg22209918	cg22209918_BC21	chr6	33161126	-	chr6:33161514-33161941	Shore					Unclassified
cg22235877	cg22235877_TC21	chr17	81833711	-	chr17:81832654-81833813	Island	PPP1R27;PPP1R27;MCRIP1;MCRIP1;MCRIP1;MCRIP1	3UTR;exon_3;TSS1500;TSS1500;TSS1500;TSS1500	NM_001007533.4_2;NM_001007533.4_2;NM_001288798.2_2;NM_207368.5_2;NM_001093767.3_2;NM_001288799.2_2
cg22260478	cg22260478_TC21	chr6	131951650	+	chr6:131950216-131950518;chr6:131950686-131951426	Shore	CCN2	TSS1500	NM_001901.4
cg22303418	cg22303418_TC21	chr2	63057649	+	chr2:63053899-63054212;chr2:63055379-63055987;chr2:63056801-63057012;chr2:63058814-63059367	Shore	OTX1;OTX1;OTX1;OTX1;OTX1	exon_5;3UTR;exon_5;3UTR;exon_5	NM_001199770.2;NM_001199770.2;NM_014562.4;NM_014562.4;NR_130153.2
cg22325828	cg22325828_TC21	chr17	42866201	+		OpenSea	AOC4P	TSS1500	NR_002773.1
cg22335692	cg22335692_BC21	chr19	33768042	+	chr19:33772038-33773001	Shelf					Unclassified_Cell_type_specific
cg22337136	cg22337136_BC21	chrX	48972844	+	chrX:48969369-48970186	Shelf	KCND1	TSS1500	NM_004979.6		Unclassified
cg22354583	cg22354583_TC21	chr1	32892989	+	chr1:32892868-32893848	Island					Unclassified
cg23733328	cg23733328_BC21	chrX	53281919	+		OpenSea	IQSEC2;IQSEC2	TSS1500;TSS1500	NM_001243197.2;NM_015075.2
cg23752828	cg23752828_BC21	chr12	57547526	-	chr12:57546780-57547078;chr12:57549879-57550143	Shore	DCTN2;DCTN2;DCTN2;DCTN2;DCTN2;DCTN2;DCTN2;DCTN2	TSS1500;TSS1500;TSS1500;TSS1500;TSS1500;TSS1500;TSS1500;TSS1500	NM_001348065.2;NM_001348066.2;NM_006400.5;NM_001348067.2;NM_001261412.2;NM_001348068.2;NM_001261413.2;NR_145419.2		Promoter_Associated
cg00875989	cg00875989_TC21	chr18	47247683	+	chr18:47246621-47249206;chr18:47251261-47251713	Island	SKOR2	exon_2	NM_001278063.4
cg00876127	cg00876127_BC21	chr16	56520401	-	chr16:56519617-56520163	Shore	BBS2;BBS2;BBS2;BBS2;BBS2;BBS2;BBS2	TSS1500;TSS1500;TSS1500;TSS1500;TSS1500;TSS1500;TSS1500	NM_031885.5;NM_001377456.1;NR_165293.1;NR_165294.1;NR_165295.1;NR_165296.1;NR_165297.1		Promoter_Associated
cg00906973	cg00906973_BC21	chr6	10419602	+	chr6:10417151-10417609;chr6:10419166-10420090;chr6:10422088-10422415;chr6:10421181-10421494	Island	TFAP2A;TFAP2A	exon_1;5UTR	NM_001042425.3;NM_001042425.3			DMR
cg00912580	cg00912580_BC21	chr2	134411962	-		OpenSea					Promoter_Associated
cg01040624	cg01040624_TC21	chr3	125109279	+		OpenSea
cg01072942	cg01072942_BC21	chr10	100519573	+	chr10:100519405-100519973	Island
cg15801340	cg15801340_TC21	chr19	37855179	-	chr19:37855168-37855520	Island	WDR87BP	exon_1	NR_040015.1
cg15844711	cg15844711_BC21	chr11	59667934	+	chr11:59668728-59669759	Shore
cg15903032	cg15903032_BC21	chr10	99537848	+	chr10:99534686-99537946;chr10:99540240-99541102	Island					Unclassified_Cell_type_specific
cg15908709	cg15908709_TC21	chr17	48598853	+	chr17:48596170-48596819;chr17:48597682-48598227	Shore					Unclassified_Cell_type_specific
cg15980076	cg15980076_TC21	chr10	93062990	+	chr10:93065789-93066563;chr10:93060269-93063495	Island	CYP26C1	exon_3	NM_183374.3		Unclassified_Cell_type_specific	DMR
cg05765011	cg05765011_TC21	chr16	4053224	-		OpenSea
cg05814654	cg05814654_TC21	chr16	27401856	+		OpenSea	IL21R;IL21R	TSS1500;TSS1500	NM_181078.3;NM_181079.5		Promoter_Associated
cg05845217	cg05845217_TC21	chr5	4223089	-		OpenSea
cg05899984	cg05899984_TC21	chr12	124554217	-	chr12:124554573-124554798	Shore					Unclassified_Cell_type_specific
cg05927789	cg05927789_TC21	chr2	46944275	+	chr2:46940719-46941839	Shelf					Promoter_Associated_Cell_type_specific
cg05950943	cg05950943_TC21	chr16	2470970	-	chr16:2467606-2468609;chr16:2471085-2475928	Shore	NTN3	TSS1500	NM_006181.3
cg05957169	cg05957169_BC21	chr11	72677143	-		OpenSea					Unclassified_Cell_type_specific
cg05972185	cg05972185_TC21	chr16	72938745	-		OpenSea					Unclassified_Cell_type_specific
cg12018140	cg12018140_BC21	chr5	123098631	-	chr5:123094981-123095748;chr5:123098183-123099856	Island
cg12033014	cg12033014_TC21	chr5	177087431	-	chr5:177086650-177087432	Island
cg12065579	cg12065579_TC21	chr5	135536258	+	chr5:135535050-135536361	Island	NEUROG1	TSS1500	NM_006161.3
cg00404394	cg00404394_TC21	chr1	27633639	+	chr1:27634056-27634512;chr1:27635048-27635299	Shore
cg03649284	cg03649284_TC21	chr1	51879620	+	chr1:51878506-51879267	Shore	NRDC;NRDC	TSS1500;TSS1500	NM_002525.3;NM_001101662.2		Promoter_Associated
cg03754403	cg03754403_BC21	chr6	40599840	-	chr6:40599527-40599841	Island
cg03764753	cg03764753_TC21	chr2	151306641	-		OpenSea
cg17959821	cg17959821_BC21	chrX	53281830	-		OpenSea	IQSEC2;IQSEC2	TSS1500;TSS1500	NM_001243197.2;NM_015075.2
cg18038155	cg18038155_TC21	chr8	103236208	+		OpenSea
cg18091083	cg18091083_BC21	chr17	80845292	-	chr17:80840460-80842063;chr17:80844640-80844896	Shore
cg18097850	cg18097850_BC21	chr19	39514962	+	chr19:39515008-39515986	Shore	SELENOV;SELENOV;SELENOV	TSS200;TSS200;TSS1500	NM_182704.2;NM_001350809.1;NR_146916.2		Unclassified_Cell_type_specific	DMR
cg18159860	cg18159860_BC21	chr5	73382593	-	chr5:73380293-73382594	Island
cg00726046	cg00726046_TC21	chr20	44532619	-	chr20:44531698-44532176	Shore					Promoter_Associated
cg00741333	cg00741333_BC21	chr6	43229937	-	chr6:43229073-43229602	Shore	DNPH1;DNPH1	TSS1500;TSS1500	NM_199184.2;NM_006443.3		Promoter_Associated
cg00769988	cg00769988_TC21	chr7	101292431	+		OpenSea
cg00787188	cg00787188_TC21	chr2	212538591	+	chr2:212537456-212538523	Shore	ERBB4;ERBB4;ERBB4;ERBB4	exon_1;5UTR;exon_1;5UTR	NM_001042599.1;NM_001042599.1;NM_005235.3;NM_005235.3			DMR
cg24706363	cg24706363_TC21	chr10	77179558	-		OpenSea
cg24711367	cg24711367_TC21	chr17	43677971	-		OpenSea					Unclassified
cg24723756	cg24723756_TC21	chr17	9228624	+		OpenSea
cg24724596	cg24724596_BC21	chr19	51389045	+		OpenSea	C19orf84;C19orf84;LIM2;LIM2	exon_2;exon_2;TSS1500;TSS1500	NM_001193623.2;NR_126530.2;NM_030657.4;NM_001161748.2		Unclassified_Cell_type_specific
cg24745495	cg24745495_TC21	chr19	15233428	+	chr19:15231815-15232370;chr19:15233280-15233608	Island	EPHX3;EPHX3	TSS1500;TSS1500	NM_024794.3;NM_001142886.2		Unclassified
cg24781737	cg24781737_TC21	chr11	66267210	-	chr11:66267280-66269337	Shore	KLC2;KLC2;KLC2;KLC2;KLC2;KLC2;KLC2;KLC2;KLC2;KLC2;RAB1B	exon_15;3UTR;exon_16;3UTR;exon_16;3UTR;exon_16;3UTR;exon_16;3UTR;TSS1500	NM_001134774.2;NM_001134774.2;NM_001134775.2;NM_001134775.2;NM_001134776.2;NM_001134776.2;NM_001318734.2;NM_001318734.2;NM_022822.3;NM_022822.3;NM_030981.3		Promoter_Associated
cg24863335	cg24863335_BC21	chr18	72868171	+	chr18:72866730-72869636	Island	NETO1-DT;NETO1-DT;NETO1;NETO1;NETO1;NETO1;NETO1;NETO1;NETO1;NETO1;NETO1	TSS1500;TSS1500;TSS1500;TSS200;TSS1500;TSS200;TSS200;TSS200;TSS200;TSS1500;TSS200	NR_134647.1;NR_134648.1;NM_001354022.2;NM_001354021.2;NM_001354020.2;NM_138966.5;NM_001354017.2;NM_001354018.2;NM_001201465.3;NR_148695.2;NR_148694.2		Unclassified_Cell_type_specific
[truncated: 10,235 more rows]
